# Supplementary material for: Reversible switching from fluorescence to room temperature phosphorescence amplified by exciton-vibration coupling through pressure-induced tiny packing changes
Source: Chem Sci. 2024 Aug 7;15(34):13930–6. doi: 10.1039/d4sc02867h (PMC11317904; doi:10.1039/d4sc02867h)
Supplement: SC-015-D4SC02867H-s003 [file SC-015-D4SC02867H-s003.cif]

# Supplementary Information (SI) for Chemical Science.
# This journal is © The Royal Society of Chemistry 2024

####################################################################### 
# 
# This file contains crystal structure data downloaded from the 
# Cambridge Structural Database (CSD) hosted by the Cambridge 
# Crystallographic Data Centre (CCDC).
# 
# Full information about CCDC data access policies and citation 
# guidelines are available at http://www.ccdc.cam.ac.uk/access/V1 
# 
# Audit and citation data items may have been added by the CCDC. 
# Please retain this information to preserve the provenance of 
# this file and to allow appropriate attribution of the data. 
# 
#######################################################################

data_arbfo
_database_code_depnum_ccdc_archive 'CCDC 2336022'
loop_
_audit_author_name
_audit_author_address
'yangyang cao'
;Capital Normal University
China
;
_audit_update_record             
;
2024-02-28 deposited with the CCDC.	2024-07-29 downloaded from the CCDC.
;
_audit_creation_date             2023-06-06
_audit_creation_method           
;
Olex2 1.5-beta
(compiled 2022.04.07 svn.rca3783a0 for OlexSys, GUI svn.r6439)
;
_shelx_SHELXL_version_number     2018/3
_chemical_name_common            ?
_chemical_name_systematic        ?
_chemical_formula_moiety         'C39 H17 B F10 N2 O2'
_chemical_formula_sum            'C39 H17 B F10 N2 O2'
_chemical_formula_weight         746.35
_chemical_melting_point          ?
loop_
_atom_type_symbol
_atom_type_description
_atom_type_scat_dispersion_real
_atom_type_scat_dispersion_imag
_atom_type_scat_source
C C 0.0033 0.0016 'International Tables Vol C Tables 4.2.6.8 and 6.1.1.4'
H H 0.0000 0.0000 'International Tables Vol C Tables 4.2.6.8 and 6.1.1.4'
B B 0.0013 0.0007 'International Tables Vol C Tables 4.2.6.8 and 6.1.1.4'
F F 0.0171 0.0103 'International Tables Vol C Tables 4.2.6.8 and 6.1.1.4'
N N 0.0061 0.0033 'International Tables Vol C Tables 4.2.6.8 and 6.1.1.4'
O O 0.0106 0.0060 'International Tables Vol C Tables 4.2.6.8 and 6.1.1.4'

_shelx_space_group_comment       
;
The symmetry employed for this shelxl refinement is uniquely defined
by the following loop, which should always be used as a source of
symmetry information in preference to the above space-group names.
They are only intended as comments.
;
_space_group_crystal_system      triclinic
_space_group_IT_number           2
_space_group_name_H-M_alt        'P -1'
_space_group_name_Hall           '-P 1'
loop_
_space_group_symop_operation_xyz
'x, y, z'
'-x, -y, -z'

_cell_length_a                   11.1573(5)
_cell_length_b                   15.7640(9)
_cell_length_c                   20.1788(10)
_cell_angle_alpha                77.015(5)
_cell_angle_beta                 77.796(4)
_cell_angle_gamma                81.704(4)
_cell_volume                     3362.7(3)
_cell_formula_units_Z            4
_cell_measurement_reflns_used    8663
_cell_measurement_temperature    150.01(19)
_cell_measurement_theta_max      28.5040
_cell_measurement_theta_min      2.5250
_shelx_estimated_absorpt_T_max   ?
_shelx_estimated_absorpt_T_min   ?
_exptl_absorpt_coefficient_mu    0.129
_exptl_absorpt_correction_T_max  1.00000
_exptl_absorpt_correction_T_min  0.85572
_exptl_absorpt_correction_type   multi-scan
_exptl_absorpt_process_details   
;
CrysAlisPro 1.171.38.43f (Rigaku Oxford Diffraction, 2015)
Empirical absorption correction using spherical harmonics,
 implemented in SCALE3 ABSPACK scaling algorithm.
;
_exptl_absorpt_special_details   ?
_exptl_crystal_colour            'light colourless'
_exptl_crystal_density_diffrn    1.474
_exptl_crystal_density_meas      ?
_exptl_crystal_density_method    ?
_exptl_crystal_description       block
_exptl_crystal_F_000             1504
_exptl_crystal_size_max          0.15
_exptl_crystal_size_mid          0.12
_exptl_crystal_size_min          0.1
_exptl_transmission_factor_max   ?
_exptl_transmission_factor_min   ?
_diffrn_reflns_av_R_equivalents  0.0333
_diffrn_reflns_av_unetI/netI     0.0526
_diffrn_reflns_Laue_measured_fraction_full 0.999
_diffrn_reflns_Laue_measured_fraction_max 0.999
_diffrn_reflns_limit_h_max       13
_diffrn_reflns_limit_h_min       -13
_diffrn_reflns_limit_k_max       18
_diffrn_reflns_limit_k_min       -18
_diffrn_reflns_limit_l_max       21
_diffrn_reflns_limit_l_min       -23
_diffrn_reflns_number            24932
_diffrn_reflns_point_group_measured_fraction_full 0.999
_diffrn_reflns_point_group_measured_fraction_max 0.999
_diffrn_reflns_theta_full        24.997
_diffrn_reflns_theta_max         24.997
_diffrn_reflns_theta_min         2.108
_diffrn_ambient_environment      N~2~
_diffrn_ambient_temperature      150.01(19)
_diffrn_detector                 'CCD plate'
_diffrn_detector_area_resol_mean 5.2684
_diffrn_detector_type            AtlasS2
_diffrn_measured_fraction_theta_full 0.999
_diffrn_measured_fraction_theta_max 0.999
_diffrn_measurement_details      
;
List of Runs (angles in degrees, time in seconds):

  # Type    Start    End  Width  t~exp~   \w     \q     \k     \f   Frames
#--------------------------------------------------------------------------
  1  \w    -12.00  74.00   1.00    4.00    --   11.90  57.00 -30.00   86
  2  \w    -11.00  85.00   1.00    4.00    --   11.90  57.00-180.00   96
  3  \w     53.00 100.00   1.00    4.00    --   11.90 178.00   0.00   47
  4  \w    -54.00  39.00   1.00    4.00    --   11.90 -57.00  30.00   93
;
_diffrn_measurement_device       'four-circle diffractometer'
_diffrn_measurement_device_type  'SuperNova, Dual, Cu at zero, AtlasS2'
_diffrn_measurement_method       '\w scans'
_diffrn_orient_matrix_type       
'CrysAlisPro convention (1999,Acta A55,543-557)'
_diffrn_orient_matrix_UB_11      -0.0014657000
_diffrn_orient_matrix_UB_12      0.0129578000
_diffrn_orient_matrix_UB_13      -0.0358558000
_diffrn_orient_matrix_UB_21      0.0111203000
_diffrn_orient_matrix_UB_22      -0.0444569000
_diffrn_orient_matrix_UB_23      -0.0032683000
_diffrn_orient_matrix_UB_31      -0.0644121000
_diffrn_orient_matrix_UB_32      -0.0031819000
_diffrn_orient_matrix_UB_33      0.0071681000
_diffrn_radiation_monochromator  mirror
_diffrn_radiation_probe          x-ray
_diffrn_radiation_type           'Mo K\a'
_diffrn_radiation_wavelength     0.71073
_diffrn_source                   'micro-focus sealed X-ray tube'
_diffrn_source_type              'SuperNova (Mo) X-ray Source'
_reflns_Friedel_coverage         0.000
_reflns_Friedel_fraction_full    .
_reflns_Friedel_fraction_max     .
_reflns_number_gt                8650
_reflns_number_total             11837
_reflns_special_details          
;
 Reflections were merged by SHELXL according to the crystal
 class for the calculation of statistics and refinement.
 
 Structure factors included contributions from the .fab file.
 
 _reflns_Friedel_fraction is defined as the number of unique
 Friedel pairs measured divided by the number that would be
 possible theoretically, ignoring centric projections and
 systematic absences.
;
_reflns_threshold_expression     'I > 2\s(I)'
_computing_cell_refinement       'CrysAlisPro 1.171.38.43f (Rigaku OD, 2015)'
_computing_data_collection       'CrysAlisPro 1.171.38.43f (Rigaku OD, 2015)'
_computing_data_reduction        'CrysAlisPro 1.171.38.43f (Rigaku OD, 2015)'
_computing_molecular_graphics    'Olex2 1.5-beta (Dolomanov et al., 2009)'
_computing_publication_material  'Olex2 1.5-beta (Dolomanov et al., 2009)'
_computing_structure_refinement  'SHELXL 2018/3 (Sheldrick, 2015)'
_computing_structure_solution    'SHELXT 2018/2 (Sheldrick, 2018)'
_refine_diff_density_max         0.160
_refine_diff_density_min         -0.247
_refine_diff_density_rms         0.043
_refine_ls_extinction_coef       .
_refine_ls_extinction_method     none
_refine_ls_goodness_of_fit_ref   1.024
_refine_ls_hydrogen_treatment    constr
_refine_ls_matrix_type           full
_refine_ls_number_parameters     973
_refine_ls_number_reflns         11837
_refine_ls_number_restraints     7
_refine_ls_R_factor_all          0.0655
_refine_ls_R_factor_gt           0.0449
_refine_ls_restrained_S_all      1.025
_refine_ls_shift/su_max          0.001
_refine_ls_shift/su_mean         0.000
_refine_ls_structure_factor_coef Fsqd
_refine_ls_weighting_details     
'w=1/[\s^2^(Fo^2^)+(0.0499P)^2^+0.1935P] where P=(Fo^2^+2Fc^2^)/3'
_refine_ls_weighting_scheme      calc
_refine_ls_wR_factor_gt          0.1017
_refine_ls_wR_factor_ref         0.1150
_refine_special_details          ?
_olex2_refinement_description    
;
1. Fixed Uiso
 At 1.2 times of:
  All C(H) groups
2. Rigid bond restraints
 F15, C72
 with sigma for 1-2 distances of 0.01 and sigma for 1-3 distances of 0.01
3. Uiso/Uaniso restraints and constraints
F15 \\sim C72: within 2A with sigma of 0.003 and sigma for terminal atoms of
0.006 within 2A
4.a Aromatic/amide H refined with riding coordinates:
 C2(H2), C3(H3), C4(H4), C5(H5), C8(H8), C9(H9), C10(H10), C11(H11), C14(H14),
 C17(H17), C18(H18), C19(H19), C20(H20), C23(H23), C24(H24), C25(H25), C26(H26),
  C41(H41), C42(H42), C43(H43), C44(H44), C47(H47), C48(H48), C49(H49),
 C50(H50), C53(H53), C56(H56), C57(H57), C58(H58), C59(H59), C63(H63), C64(H64),
  C65(H65), C66(H66)
;
_atom_sites_solution_hydrogens   geom
_atom_sites_solution_primary     dual
_atom_sites_solution_secondary   ?
loop_
_atom_site_label
_atom_site_type_symbol
_atom_site_fract_x
_atom_site_fract_y
_atom_site_fract_z
_atom_site_U_iso_or_equiv
_atom_site_adp_type
_atom_site_occupancy
_atom_site_site_symmetry_order
_atom_site_calc_flag
_atom_site_refinement_flags_posn
_atom_site_refinement_flags_adp
_atom_site_refinement_flags_occupancy
_atom_site_disorder_assembly
_atom_site_disorder_group
F1 F 0.65444(11) 0.73359(7) 0.12411(6) 0.0460(3) Uani 1 1 d . . . . .
F2 F 0.54828(13) 0.85102(9) 0.03317(7) 0.0599(4) Uani 1 1 d . . . . .
F3 F 0.40854(14) 0.99588(9) 0.07027(8) 0.0757(5) Uani 1 1 d . . . . .
F4 F 0.38147(14) 1.01967(8) 0.20264(8) 0.0741(5) Uani 1 1 d . . . . .
F5 F 0.48666(11) 0.90139(8) 0.29577(7) 0.0501(3) Uani 1 1 d . . . . .
F6 F 0.84304(13) 0.84420(9) 0.20608(8) 0.0658(4) Uani 1 1 d . . . . .
F7 F 0.97527(14) 0.92938(11) 0.26161(10) 0.0905(6) Uani 1 1 d . . . . .
F8 F 0.92020(13) 0.93016(8) 0.39941(10) 0.0772(5) Uani 1 1 d . . . . .
F9 F 0.73271(15) 0.84006(9) 0.48089(8) 0.0726(5) Uani 1 1 d . . . . .
F10 F 0.59906(12) 0.75797(8) 0.42712(7) 0.0516(3) Uani 1 1 d . . . . .
O1 O 0.54146(11) 0.69901(8) 0.32794(7) 0.0302(3) Uani 1 1 d . . . . .
O2 O 0.73269(11) 0.67552(8) 0.24705(7) 0.0310(3) Uani 1 1 d . . . . .
N1 N 0.39560(13) 0.60554(10) 0.35809(9) 0.0319(4) Uani 1 1 d . . . . .
N2 N 0.77928(14) 0.55753(10) 0.19811(9) 0.0328(4) Uani 1 1 d . . . . .
C1 C 0.29831(17) 0.66558(13) 0.38624(10) 0.0334(5) Uani 1 1 d . . . . .
C2 C 0.29766(19) 0.75285(14) 0.38872(12) 0.0435(6) Uani 1 1 d . . . . .
H2 H 0.368856 0.783090 0.370005 0.052 Uiso 1 1 calc R U . . .
C3 C 0.18843(19) 0.79429(15) 0.41975(13) 0.0498(6) Uani 1 1 d . . . . .
H3 H 0.185323 0.854041 0.422291 0.060 Uiso 1 1 calc R U . . .
C4 C 0.0836(2) 0.75058(16) 0.44718(13) 0.0541(7) Uani 1 1 d . . . . .
H4 H 0.010490 0.780585 0.468261 0.065 Uiso 1 1 calc R U . . .
C5 C 0.08523(19) 0.66451(16) 0.44394(12) 0.0488(6) Uani 1 1 d . . . . .
H5 H 0.013459 0.634820 0.462343 0.059 Uiso 1 1 calc R U . . .
C6 C 0.19399(17) 0.62070(14) 0.41318(11) 0.0365(5) Uani 1 1 d . . . . .
C7 C 0.22535(17) 0.53086(14) 0.40531(11) 0.0357(5) Uani 1 1 d . . . . .
C8 C 0.1594(2) 0.45766(15) 0.42644(12) 0.0452(6) Uani 1 1 d . . . . .
H8 H 0.074311 0.463499 0.446517 0.054 Uiso 1 1 calc R U . . .
C9 C 0.2187(2) 0.37679(16) 0.41791(12) 0.0464(6) Uani 1 1 d . . . . .
H9 H 0.174050 0.326839 0.431558 0.056 Uiso 1 1 calc R U . . .
C10 C 0.3436(2) 0.36791(14) 0.38948(12) 0.0444(6) Uani 1 1 d . . . . .
H10 H 0.383773 0.311434 0.385407 0.053 Uiso 1 1 calc R U . . .
C11 C 0.41119(19) 0.44045(13) 0.36675(11) 0.0385(5) Uani 1 1 d . . . . .
H11 H 0.496555 0.434064 0.347390 0.046 Uiso 1 1 calc R U . . .
C12 C 0.35000(17) 0.52188(13) 0.37330(10) 0.0325(5) Uani 1 1 d . . . . .
C13 C 0.50586(16) 0.62858(12) 0.31692(10) 0.0285(4) Uani 1 1 d . . . . .
C14 C 0.57529(17) 0.58225(12) 0.26848(10) 0.0298(5) Uani 1 1 d . . . . .
H14 H 0.543080 0.536476 0.256284 0.036 Uiso 1 1 calc R U . . .
C15 C 0.69373(17) 0.60491(12) 0.23828(10) 0.0288(4) Uani 1 1 d . . . . .
C16 C 0.77952(18) 0.46726(13) 0.19499(11) 0.0333(5) Uani 1 1 d . . . . .
C17 C 0.7074(2) 0.40368(13) 0.23593(12) 0.0439(6) Uani 1 1 d . . . . .
H17 H 0.642348 0.417318 0.271905 0.053 Uiso 1 1 calc R U . . .
C18 C 0.7327(2) 0.31906(14) 0.22299(13) 0.0498(6) Uani 1 1 d . . . . .
H18 H 0.684286 0.274455 0.250529 0.060 Uiso 1 1 calc R U . . .
C19 C 0.8280(2) 0.29907(16) 0.17029(14) 0.0548(7) Uani 1 1 d . . . . .
H19 H 0.842336 0.241441 0.161376 0.066 Uiso 1 1 calc R U . . .
C20 C 0.9017(2) 0.36217(15) 0.13085(13) 0.0496(6) Uani 1 1 d . . . . .
H20 H 0.967633 0.347974 0.095498 0.060 Uiso 1 1 calc R U . . .
C21 C 0.87850(18) 0.44692(14) 0.14339(11) 0.0387(5) Uani 1 1 d . . . . .
C22 C 0.94399(18) 0.52357(15) 0.11506(11) 0.0384(5) Uani 1 1 d . . . . .
C23 C 1.05031(19) 0.53847(17) 0.06488(13) 0.0508(6) Uani 1 1 d . . . . .
H23 H 1.091869 0.493347 0.041699 0.061 Uiso 1 1 calc R U . . .
C24 C 1.0939(2) 0.61887(18) 0.04949(13) 0.0548(7) Uani 1 1 d . . . . .
H24 H 1.166081 0.629469 0.015375 0.066 Uiso 1 1 calc R U . . .
C25 C 1.03351(19) 0.68520(17) 0.08342(12) 0.0490(6) Uani 1 1 d . . . . .
H25 H 1.065229 0.740497 0.072004 0.059 Uiso 1 1 calc R U . . .
C26 C 0.92778(18) 0.67217(15) 0.13361(12) 0.0423(5) Uani 1 1 d . . . . .
H26 H 0.886410 0.717752 0.156330 0.051 Uiso 1 1 calc R U . . .
C27 C 0.88480(17) 0.59069(13) 0.14939(10) 0.0334(5) Uani 1 1 d . . . . .
C28 C 0.57789(17) 0.81202(12) 0.21479(11) 0.0326(5) Uani 1 1 d . . . . .
C29 C 0.58949(18) 0.80385(13) 0.14676(11) 0.0359(5) Uani 1 1 d . . . . .
C30 C 0.5352(2) 0.86440(14) 0.09797(12) 0.0426(5) Uani 1 1 d . . . . .
C31 C 0.4641(2) 0.93693(14) 0.11666(13) 0.0501(6) Uani 1 1 d . . . . .
C32 C 0.4492(2) 0.94834(14) 0.18356(14) 0.0489(6) Uani 1 1 d . . . . .
C33 C 0.50524(19) 0.88647(13) 0.23030(12) 0.0391(5) Uani 1 1 d . . . . .
C34 C 0.71522(17) 0.79552(12) 0.31348(11) 0.0319(5) Uani 1 1 d . . . . .
C35 C 0.8120(2) 0.84200(14) 0.27533(13) 0.0460(6) Uani 1 1 d . . . . .
C36 C 0.8815(2) 0.88682(15) 0.30247(17) 0.0555(7) Uani 1 1 d . . . . .
C37 C 0.8541(2) 0.88696(14) 0.37200(17) 0.0532(7) Uani 1 1 d . . . . .
C38 C 0.7597(2) 0.84197(14) 0.41236(13) 0.0442(6) Uani 1 1 d . . . . .
C39 C 0.69188(18) 0.79862(12) 0.38302(12) 0.0356(5) Uani 1 1 d . . . . .
B1 B 0.6412(2) 0.74467(14) 0.27540(12) 0.0308(5) Uani 1 1 d . . . . .
F11 F 0.85646(12) 0.86246(8) 0.59806(7) 0.0576(4) Uani 1 1 d . . . . .
F12 F 0.70956(16) 0.98989(9) 0.53762(8) 0.0745(5) Uani 1 1 d . . . . .
F13 F 0.46694(15) 1.01548(9) 0.59456(9) 0.0822(5) Uani 1 1 d . . . . .
F14 F 0.37727(12) 0.91483(10) 0.71923(10) 0.0829(5) Uani 1 1 d . . . . .
F15 F 0.52547(11) 0.79003(8) 0.78409(8) 0.0594(4) Uani 1 1 d . U . . .
F16 F 0.86606(12) 0.90411(8) 0.73933(7) 0.0516(3) Uani 1 1 d . . . . .
F17 F 0.87979(16) 0.96402(10) 0.85086(9) 0.0817(5) Uani 1 1 d . . . . .
F18 F 0.83868(15) 0.85965(10) 0.97957(8) 0.0753(5) Uani 1 1 d . . . . .
F19 F 0.78215(12) 0.69308(9) 0.99366(7) 0.0537(3) Uani 1 1 d . . . . .
F20 F 0.76174(11) 0.63357(7) 0.88552(6) 0.0452(3) Uani 1 1 d . . . . .
O3 O 0.71755(10) 0.65740(8) 0.75559(7) 0.0296(3) Uani 1 1 d . . . . .
O4 O 0.90315(11) 0.72237(8) 0.68914(7) 0.0302(3) Uani 1 1 d . . . . .
N3 N 0.71475(13) 0.51181(10) 0.79635(8) 0.0312(4) Uani 1 1 d . . . . .
N4 N 1.08019(13) 0.64234(9) 0.65750(8) 0.0303(4) Uani 1 1 d . . . . .
C40 C 0.60148(16) 0.51637(13) 0.84641(10) 0.0334(5) Uani 1 1 d . . . . .
C41 C 0.52448(17) 0.58832(15) 0.86417(11) 0.0439(6) Uani 1 1 d . . . . .
H41 H 0.541658 0.646316 0.842106 0.053 Uiso 1 1 calc R U . . .
C42 C 0.42134(19) 0.57205(17) 0.91551(13) 0.0525(7) Uani 1 1 d . . . . .
H42 H 0.366948 0.620197 0.928523 0.063 Uiso 1 1 calc R U . . .
C43 C 0.3950(2) 0.48788(18) 0.94844(13) 0.0576(7) Uani 1 1 d . . . . .
H43 H 0.323717 0.479242 0.983557 0.069 Uiso 1 1 calc R U . . .
C44 C 0.4718(2) 0.41665(17) 0.93044(13) 0.0518(6) Uani 1 1 d . . . . .
H44 H 0.453801 0.358834 0.952593 0.062 Uiso 1 1 calc R U . . .
C45 C 0.57663(18) 0.43101(14) 0.87903(11) 0.0395(5) Uani 1 1 d . . . . .
C46 C 0.67083(18) 0.37115(14) 0.84725(11) 0.0392(5) Uani 1 1 d . . . . .
C47 C 0.6864(2) 0.27999(15) 0.85718(14) 0.0537(6) Uani 1 1 d . . . . .
H47 H 0.633917 0.245692 0.893396 0.064 Uiso 1 1 calc R U . . .
C48 C 0.7787(2) 0.24044(15) 0.81387(14) 0.0573(7) Uani 1 1 d . . . . .
H48 H 0.791109 0.178413 0.820739 0.069 Uiso 1 1 calc R U . . .
C49 C 0.8540(2) 0.29073(14) 0.76018(13) 0.0468(6) Uani 1 1 d . . . . .
H49 H 0.914865 0.262654 0.729368 0.056 Uiso 1 1 calc R U . . .
C50 C 0.84166(19) 0.38136(13) 0.75074(12) 0.0378(5) Uani 1 1 d . . . . .
H50 H 0.893657 0.415419 0.714049 0.045 Uiso 1 1 calc R U . . .
C51 C 0.75187(17) 0.42093(12) 0.79604(11) 0.0329(5) Uani 1 1 d . . . . .
C52 C 0.78212(17) 0.58066(12) 0.76317(10) 0.0280(4) Uani 1 1 d . . . . .
C53 C 0.90891(16) 0.57186(12) 0.73780(10) 0.0278(4) Uani 1 1 d . . . . .
H53 H 0.957118 0.517577 0.748687 0.033 Uiso 1 1 calc R U . . .
C54 C 0.96248(16) 0.64427(12) 0.69639(10) 0.0264(4) Uani 1 1 d . . . . .
C55 C 1.14988(16) 0.56948(12) 0.63111(10) 0.0290(5) Uani 1 1 d . . . . .
C56 C 1.12080(17) 0.48544(13) 0.63676(12) 0.0375(5) Uani 1 1 d . . . . .
H56 H 1.045526 0.466490 0.664190 0.045 Uiso 1 1 calc R U . . .
C57 C 1.20479(17) 0.42945(13) 0.60120(11) 0.0371(5) Uani 1 1 d . . . . .
H57 H 1.185870 0.371645 0.604401 0.045 Uiso 1 1 calc R U . . .
C58 C 1.31496(18) 0.45561(13) 0.56135(11) 0.0361(5) Uani 1 1 d . . . . .
H58 H 1.371059 0.415624 0.538177 0.043 Uiso 1 1 calc R U . . .
C59 C 1.34388(17) 0.53963(13) 0.55505(11) 0.0357(5) Uani 1 1 d . . . . .
H59 H 1.419054 0.558094 0.527134 0.043 Uiso 1 1 calc R U . . .
C60 C 1.26110(16) 0.59715(12) 0.59031(10) 0.0291(5) Uani 1 1 d . . . . .
C61 C 1.26256(16) 0.68822(13) 0.59171(10) 0.0314(5) Uani 1 1 d . . . . .
C62 C 1.15130(17) 0.71606(12) 0.63133(10) 0.0308(5) Uani 1 1 d . . . . .
C63 C 1.12676(18) 0.80144(13) 0.64190(12) 0.0404(5) Uani 1 1 d . . . . .
H63 H 1.051076 0.820635 0.668625 0.048 Uiso 1 1 calc R U . . .
C64 C 1.2168(2) 0.85738(14) 0.61199(13) 0.0480(6) Uani 1 1 d . . . . .
H64 H 1.202001 0.915997 0.618723 0.058 Uiso 1 1 calc R U . . .
C65 C 1.3287(2) 0.83099(15) 0.57223(13) 0.0481(6) Uani 1 1 d . . . . .
H65 H 1.388572 0.871154 0.552458 0.058 Uiso 1 1 calc R U . . .
C66 C 1.35135(19) 0.74644(14) 0.56198(11) 0.0402(5) Uani 1 1 d . . . . .
H66 H 1.426896 0.727757 0.534864 0.048 Uiso 1 1 calc R U . . .
C67 C 0.69755(18) 0.81678(12) 0.69364(11) 0.0330(5) Uani 1 1 d . . . . .
C68 C 0.7382(2) 0.87056(13) 0.63077(12) 0.0406(5) Uani 1 1 d . . . . .
C69 C 0.6631(2) 0.93776(14) 0.59795(13) 0.0500(6) Uani 1 1 d . . . . .
C70 C 0.5418(2) 0.95201(15) 0.62651(15) 0.0546(7) Uani 1 1 d . . . . .
C71 C 0.4960(2) 0.90055(16) 0.68869(16) 0.0540(7) Uani 1 1 d . . . . .
C72 C 0.57440(19) 0.83574(14) 0.72106(13) 0.0430(6) Uani 1 1 d . U . . .
C73 C 0.80696(16) 0.76725(12) 0.80602(10) 0.0304(5) Uani 1 1 d . . . . .
C74 C 0.78895(17) 0.71731(13) 0.87309(11) 0.0328(5) Uani 1 1 d . . . . .
C75 C 0.79930(18) 0.74672(14) 0.93076(11) 0.0381(5) Uani 1 1 d . . . . .
C76 C 0.8297(2) 0.82955(17) 0.92371(13) 0.0485(6) Uani 1 1 d . . . . .
C77 C 0.8518(2) 0.88205(15) 0.85840(14) 0.0505(6) Uani 1 1 d . . . . .
C78 C 0.84135(18) 0.84945(14) 0.80227(11) 0.0388(5) Uani 1 1 d . . . . .
B3 B 0.78308(19) 0.73935(14) 0.73696(12) 0.0294(5) Uani 1 1 d . . . . .

loop_
_atom_site_aniso_label
_atom_site_aniso_U_11
_atom_site_aniso_U_22
_atom_site_aniso_U_33
_atom_site_aniso_U_23
_atom_site_aniso_U_13
_atom_site_aniso_U_12
F1 0.0614(8) 0.0427(7) 0.0328(7) -0.0126(6) -0.0083(6) 0.0051(6)
F2 0.0794(9) 0.0616(9) 0.0333(8) 0.0036(7) -0.0140(7) -0.0044(7)
F3 0.0909(11) 0.0592(9) 0.0632(11) 0.0131(8) -0.0261(8) 0.0147(8)
F4 0.0892(11) 0.0454(8) 0.0845(12) -0.0184(8) -0.0277(9) 0.0297(8)
F5 0.0595(8) 0.0423(7) 0.0500(9) -0.0217(6) -0.0116(6) 0.0116(6)
F6 0.0681(9) 0.0681(9) 0.0585(10) -0.0169(8) 0.0178(7) -0.0347(7)
F7 0.0672(10) 0.0796(11) 0.1298(17) -0.0287(11) 0.0037(10) -0.0446(9)
F8 0.0770(10) 0.0456(8) 0.1358(16) -0.0392(9) -0.0619(10) 0.0022(7)
F9 0.1140(12) 0.0606(9) 0.0597(11) -0.0290(8) -0.0410(9) 0.0003(9)
F10 0.0656(8) 0.0551(8) 0.0362(8) -0.0168(6) 0.0004(7) -0.0157(7)
O1 0.0301(7) 0.0306(7) 0.0294(8) -0.0093(6) -0.0008(6) -0.0036(6)
O2 0.0319(7) 0.0300(7) 0.0299(8) -0.0082(6) -0.0015(6) -0.0020(6)
N1 0.0275(8) 0.0340(9) 0.0337(11) -0.0073(8) -0.0026(7) -0.0055(7)
N2 0.0357(9) 0.0326(9) 0.0283(10) -0.0095(8) -0.0027(8) 0.0029(8)
C1 0.0283(10) 0.0407(12) 0.0283(12) -0.0042(10) -0.0051(9) 0.0016(9)
C2 0.0349(11) 0.0435(13) 0.0491(15) -0.0109(11) -0.0029(10) 0.0011(10)
C3 0.0416(13) 0.0465(13) 0.0559(17) -0.0121(12) -0.0040(11) 0.0084(11)
C4 0.0376(12) 0.0604(16) 0.0500(16) -0.0018(13) 0.0009(11) 0.0135(12)
C5 0.0315(11) 0.0633(16) 0.0401(15) 0.0075(12) -0.0019(10) -0.0021(11)
C6 0.0315(11) 0.0472(13) 0.0268(12) 0.0034(10) -0.0070(9) -0.0049(10)
C7 0.0323(10) 0.0476(13) 0.0260(12) 0.0048(10) -0.0115(9) -0.0104(10)
C8 0.0404(12) 0.0574(15) 0.0347(14) 0.0079(11) -0.0112(10) -0.0158(11)
C9 0.0535(14) 0.0532(14) 0.0361(14) 0.0040(11) -0.0136(11) -0.0294(12)
C10 0.0613(15) 0.0383(12) 0.0371(14) -0.0028(11) -0.0150(11) -0.0157(11)
C11 0.0410(11) 0.0427(12) 0.0330(13) -0.0058(10) -0.0065(10) -0.0114(10)
C12 0.0361(11) 0.0375(11) 0.0259(12) -0.0021(9) -0.0110(9) -0.0097(9)
C13 0.0283(10) 0.0287(10) 0.0281(12) -0.0029(9) -0.0079(9) -0.0024(8)
C14 0.0330(10) 0.0290(10) 0.0281(12) -0.0075(9) -0.0055(9) -0.0027(9)
C15 0.0380(11) 0.0267(10) 0.0221(11) -0.0048(9) -0.0081(9) -0.0010(9)
C16 0.0406(11) 0.0331(11) 0.0277(12) -0.0093(10) -0.0136(9) 0.0068(10)
C17 0.0572(14) 0.0339(12) 0.0393(14) -0.0093(11) -0.0109(11) 0.0056(11)
C18 0.0652(15) 0.0342(12) 0.0524(16) -0.0092(11) -0.0224(13) 0.0052(11)
C19 0.0648(16) 0.0396(13) 0.0695(19) -0.0278(14) -0.0315(14) 0.0184(13)
C20 0.0440(13) 0.0531(15) 0.0584(17) -0.0313(13) -0.0182(12) 0.0179(12)
C21 0.0376(11) 0.0433(12) 0.0372(14) -0.0154(11) -0.0157(10) 0.0141(10)
C22 0.0308(10) 0.0551(14) 0.0324(13) -0.0186(11) -0.0122(9) 0.0101(10)
C23 0.0322(11) 0.0748(17) 0.0478(16) -0.0279(14) -0.0063(11) 0.0093(12)
C24 0.0330(12) 0.0850(19) 0.0450(16) -0.0219(14) 0.0061(11) -0.0071(13)
C25 0.0384(12) 0.0638(15) 0.0442(15) -0.0125(13) -0.0002(11) -0.0115(11)
C26 0.0365(11) 0.0521(14) 0.0375(14) -0.0146(11) -0.0004(10) -0.0024(11)
C27 0.0300(10) 0.0438(12) 0.0247(12) -0.0062(10) -0.0056(9) 0.0017(9)
C28 0.0327(10) 0.0287(10) 0.0368(13) -0.0087(9) -0.0035(9) -0.0055(9)
C29 0.0401(11) 0.0308(11) 0.0346(13) -0.0048(10) -0.0042(10) -0.0031(9)
C30 0.0515(13) 0.0405(12) 0.0335(14) -0.0020(11) -0.0062(11) -0.0085(11)
C31 0.0565(14) 0.0378(13) 0.0487(17) 0.0110(12) -0.0171(12) -0.0005(11)
C32 0.0513(14) 0.0319(12) 0.0601(18) -0.0077(12) -0.0117(12) 0.0062(11)
C33 0.0429(12) 0.0336(11) 0.0412(15) -0.0104(10) -0.0061(10) -0.0029(10)
C34 0.0294(10) 0.0260(10) 0.0386(13) -0.0076(9) -0.0030(9) -0.0002(9)
C35 0.0413(12) 0.0439(13) 0.0525(17) -0.0162(12) -0.0009(11) -0.0046(11)
C36 0.0378(12) 0.0386(13) 0.095(2) -0.0197(14) -0.0095(14) -0.0139(11)
C37 0.0501(14) 0.0326(12) 0.091(2) -0.0263(14) -0.0354(15) 0.0048(11)
C38 0.0552(14) 0.0329(12) 0.0526(17) -0.0189(12) -0.0267(13) 0.0100(11)
C39 0.0375(11) 0.0272(10) 0.0421(14) -0.0108(10) -0.0068(10) 0.0016(9)
B1 0.0308(11) 0.0308(12) 0.0292(14) -0.0092(10) -0.0002(10) -0.0003(10)
F11 0.0643(8) 0.0481(8) 0.0413(8) 0.0069(6) 0.0030(7) 0.0122(7)
F12 0.1225(13) 0.0418(8) 0.0494(10) 0.0043(7) -0.0272(9) 0.0190(8)
F13 0.1028(12) 0.0505(8) 0.1041(14) -0.0249(9) -0.0675(10) 0.0427(8)
F14 0.0450(8) 0.0732(10) 0.1277(15) -0.0261(10) -0.0252(9) 0.0262(8)
F15 0.0369(7) 0.0548(8) 0.0733(11) -0.0084(8) 0.0042(7) 0.0099(6)
F16 0.0637(8) 0.0476(7) 0.0422(9) -0.0040(7) -0.0047(6) -0.0171(6)
F17 0.1223(13) 0.0692(10) 0.0659(11) -0.0216(9) -0.0067(9) -0.0532(10)
F18 0.1015(11) 0.0903(11) 0.0490(10) -0.0316(9) -0.0107(8) -0.0354(9)
F19 0.0648(8) 0.0682(9) 0.0283(8) -0.0082(7) -0.0080(6) -0.0109(7)
F20 0.0662(8) 0.0368(7) 0.0327(8) -0.0027(6) -0.0149(6) -0.0037(6)
O3 0.0277(7) 0.0307(7) 0.0272(8) -0.0042(6) -0.0046(6) 0.0039(6)
O4 0.0311(7) 0.0242(7) 0.0301(8) -0.0037(6) -0.0014(6) 0.0057(6)
N3 0.0306(8) 0.0335(9) 0.0263(10) -0.0021(8) -0.0023(7) -0.0038(7)
N4 0.0281(8) 0.0250(8) 0.0330(10) -0.0042(7) 0.0003(7) 0.0019(7)
C40 0.0250(10) 0.0480(13) 0.0260(12) -0.0015(10) -0.0066(8) -0.0063(9)
C41 0.0300(11) 0.0564(14) 0.0363(14) 0.0012(11) -0.0020(10) 0.0027(10)
C42 0.0321(11) 0.0722(17) 0.0438(16) -0.0017(13) -0.0019(11) 0.0023(12)
C43 0.0325(12) 0.088(2) 0.0451(16) -0.0011(15) 0.0016(11) -0.0164(13)
C44 0.0406(12) 0.0673(16) 0.0432(16) 0.0030(13) -0.0024(11) -0.0222(12)
C45 0.0337(11) 0.0516(13) 0.0336(13) -0.0013(11) -0.0068(10) -0.0163(10)
C46 0.0386(11) 0.0453(13) 0.0358(14) -0.0020(11) -0.0088(10) -0.0184(10)
C47 0.0625(15) 0.0447(14) 0.0537(17) 0.0003(13) -0.0076(13) -0.0258(12)
C48 0.0706(17) 0.0358(13) 0.0653(19) -0.0043(13) -0.0107(14) -0.0175(13)
C49 0.0543(13) 0.0389(13) 0.0496(16) -0.0117(12) -0.0102(12) -0.0077(11)
C50 0.0425(12) 0.0350(11) 0.0361(14) -0.0045(10) -0.0067(10) -0.0095(10)
C51 0.0366(11) 0.0330(11) 0.0295(12) -0.0004(9) -0.0105(9) -0.0078(9)
C52 0.0336(10) 0.0301(10) 0.0195(11) -0.0043(9) -0.0077(8) 0.0018(9)
C53 0.0301(10) 0.0248(10) 0.0263(12) -0.0028(9) -0.0063(8) 0.0030(8)
C54 0.0268(9) 0.0272(10) 0.0239(11) -0.0059(9) -0.0054(8) 0.0034(8)
C55 0.0276(10) 0.0288(10) 0.0276(12) -0.0047(9) -0.0048(8) 0.0055(8)
C56 0.0295(10) 0.0332(11) 0.0467(15) -0.0098(10) 0.0002(10) -0.0006(9)
C57 0.0371(11) 0.0307(11) 0.0432(14) -0.0113(10) -0.0072(10) 0.0037(9)
C58 0.0336(11) 0.0406(12) 0.0328(13) -0.0129(10) -0.0060(9) 0.0085(10)
C59 0.0281(10) 0.0484(13) 0.0275(12) -0.0078(10) -0.0019(9) 0.0017(10)
C60 0.0272(10) 0.0358(11) 0.0219(11) -0.0041(9) -0.0046(8) 0.0023(9)
C61 0.0288(10) 0.0367(11) 0.0250(12) 0.0004(9) -0.0044(8) -0.0026(9)
C62 0.0312(10) 0.0275(10) 0.0308(12) -0.0004(9) -0.0062(9) -0.0018(9)
C63 0.0349(11) 0.0315(11) 0.0498(15) -0.0046(10) -0.0027(10) -0.0006(10)
C64 0.0492(13) 0.0269(11) 0.0644(18) -0.0018(11) -0.0106(12) -0.0044(10)
C65 0.0429(13) 0.0414(13) 0.0543(17) 0.0087(12) -0.0095(11) -0.0138(11)
C66 0.0367(11) 0.0432(13) 0.0351(14) 0.0015(10) -0.0026(10) -0.0062(10)
C67 0.0388(11) 0.0281(10) 0.0344(13) -0.0121(10) -0.0119(9) 0.0064(9)
C68 0.0543(13) 0.0320(11) 0.0355(14) -0.0109(10) -0.0133(11) 0.0098(10)
C69 0.0819(18) 0.0291(11) 0.0406(15) -0.0101(11) -0.0248(13) 0.0140(12)
C70 0.0734(17) 0.0334(12) 0.0650(19) -0.0177(13) -0.0425(15) 0.0247(13)
C71 0.0378(13) 0.0469(14) 0.086(2) -0.0333(15) -0.0257(13) 0.0205(11)
C72 0.0417(12) 0.0352(11) 0.0506(15) -0.0094(11) -0.0100(11) 0.0039(10)
C73 0.0235(9) 0.0348(11) 0.0307(13) -0.0091(9) -0.0022(8) 0.0043(9)
C74 0.0293(10) 0.0350(11) 0.0336(13) -0.0091(10) -0.0056(9) 0.0011(9)
C75 0.0356(11) 0.0514(13) 0.0269(13) -0.0116(11) -0.0026(9) -0.0017(10)
C76 0.0525(13) 0.0663(16) 0.0358(15) -0.0259(13) -0.0061(11) -0.0139(12)
C77 0.0578(14) 0.0506(14) 0.0493(17) -0.0180(13) -0.0036(12) -0.0225(12)
C78 0.0376(11) 0.0435(12) 0.0321(14) -0.0064(11) -0.0004(10) -0.0041(10)
B3 0.0293(11) 0.0277(11) 0.0287(14) -0.0062(10) -0.0034(10) 0.0034(10)

_geom_special_details            
;
 All esds (except the esd in the dihedral angle between two l.s. planes)
 are estimated using the full covariance matrix.  The cell esds are taken
 into account individually in the estimation of esds in distances, angles
 and torsion angles; correlations between esds in cell parameters are only
 used when they are defined by crystal symmetry.  An approximate (isotropic)
 treatment of cell esds is used for estimating esds involving l.s. planes.
;
loop_
_geom_bond_atom_site_label_1
_geom_bond_atom_site_label_2
_geom_bond_distance
_geom_bond_site_symmetry_2
_geom_bond_publ_flag
F1 C29 1.348(2) . ?
F2 C30 1.345(3) . ?
F3 C31 1.346(2) . ?
F4 C32 1.345(2) . ?
F5 C33 1.361(2) . ?
F6 C35 1.361(3) . ?
F7 C36 1.346(3) . ?
F8 C37 1.341(3) . ?
F9 C38 1.346(3) . ?
F10 C39 1.349(2) . ?
O1 C13 1.310(2) . ?
O1 B1 1.506(3) . ?
O2 C15 1.311(2) . ?
O2 B1 1.507(2) . ?
N1 C1 1.443(2) . ?
N1 C12 1.428(2) . ?
N1 C13 1.377(2) . ?
N2 C15 1.366(2) . ?
N2 C16 1.438(2) . ?
N2 C27 1.443(3) . ?
C1 C2 1.387(3) . ?
C1 C6 1.396(3) . ?
C2 H2 0.9500 . ?
C2 C3 1.391(3) . ?
C3 H3 0.9500 . ?
C3 C4 1.392(3) . ?
C4 H4 0.9500 . ?
C4 C5 1.370(3) . ?
C5 H5 0.9500 . ?
C5 C6 1.402(3) . ?
C6 C7 1.445(3) . ?
C7 C8 1.395(3) . ?
C7 C12 1.406(3) . ?
C8 H8 0.9500 . ?
C8 C9 1.379(3) . ?
C9 H9 0.9500 . ?
C9 C10 1.390(3) . ?
C10 H10 0.9500 . ?
C10 C11 1.398(3) . ?
C11 H11 0.9500 . ?
C11 C12 1.384(3) . ?
C13 C14 1.388(3) . ?
C14 H14 0.9500 . ?
C14 C15 1.394(3) . ?
C16 C17 1.383(3) . ?
C16 C21 1.403(3) . ?
C17 H17 0.9500 . ?
C17 C18 1.394(3) . ?
C18 H18 0.9500 . ?
C18 C19 1.391(4) . ?
C19 H19 0.9500 . ?
C19 C20 1.380(3) . ?
C20 H20 0.9500 . ?
C20 C21 1.393(3) . ?
C21 C22 1.445(3) . ?
C22 C23 1.398(3) . ?
C22 C27 1.404(3) . ?
C23 H23 0.9500 . ?
C23 C24 1.370(3) . ?
C24 H24 0.9500 . ?
C24 C25 1.393(3) . ?
C25 H25 0.9500 . ?
C25 C26 1.390(3) . ?
C26 H26 0.9500 . ?
C26 C27 1.382(3) . ?
C28 C29 1.385(3) . ?
C28 C33 1.384(3) . ?
C28 B1 1.639(3) . ?
C29 C30 1.382(3) . ?
C30 C31 1.373(3) . ?
C31 C32 1.374(3) . ?
C32 C33 1.375(3) . ?
C34 C35 1.385(3) . ?
C34 C39 1.383(3) . ?
C34 B1 1.629(3) . ?
C35 C36 1.383(3) . ?
C36 C37 1.372(4) . ?
C37 C38 1.367(3) . ?
C38 C39 1.383(3) . ?
F11 C68 1.347(2) . ?
F12 C69 1.354(3) . ?
F13 C70 1.346(2) . ?
F14 C71 1.348(3) . ?
F15 C72 1.358(3) . ?
F16 C78 1.364(2) . ?
F17 C77 1.341(3) . ?
F18 C76 1.344(3) . ?
F19 C75 1.351(2) . ?
F20 C74 1.354(2) . ?
O3 C52 1.311(2) . ?
O3 B3 1.511(3) . ?
O4 C54 1.304(2) . ?
O4 B3 1.505(2) . ?
N3 C40 1.445(2) . ?
N3 C51 1.434(2) . ?
N3 C52 1.374(2) . ?
N4 C54 1.380(2) . ?
N4 C55 1.432(2) . ?
N4 C62 1.439(2) . ?
C40 C41 1.387(3) . ?
C40 C45 1.398(3) . ?
C41 H41 0.9500 . ?
C41 C42 1.387(3) . ?
C42 H42 0.9500 . ?
C42 C43 1.387(3) . ?
C43 H43 0.9500 . ?
C43 C44 1.379(3) . ?
C44 H44 0.9500 . ?
C44 C45 1.398(3) . ?
C45 C46 1.452(3) . ?
C46 C47 1.396(3) . ?
C46 C51 1.395(3) . ?
C47 H47 0.9500 . ?
C47 C48 1.376(3) . ?
C48 H48 0.9500 . ?
C48 C49 1.389(3) . ?
C49 H49 0.9500 . ?
C49 C50 1.389(3) . ?
C50 H50 0.9500 . ?
C50 C51 1.385(3) . ?
C52 C53 1.397(3) . ?
C53 H53 0.9500 . ?
C53 C54 1.384(3) . ?
C55 C56 1.384(3) . ?
C55 C60 1.404(3) . ?
C56 H56 0.9500 . ?
C56 C57 1.391(3) . ?
C57 H57 0.9500 . ?
C57 C58 1.381(3) . ?
C58 H58 0.9500 . ?
C58 C59 1.380(3) . ?
C59 H59 0.9500 . ?
C59 C60 1.397(3) . ?
C60 C61 1.445(3) . ?
C61 C62 1.398(3) . ?
C61 C66 1.395(3) . ?
C62 C63 1.389(3) . ?
C63 H63 0.9500 . ?
C63 C64 1.382(3) . ?
C64 H64 0.9500 . ?
C64 C65 1.397(3) . ?
C65 H65 0.9500 . ?
C65 C66 1.374(3) . ?
C66 H66 0.9500 . ?
C67 C68 1.385(3) . ?
C67 C72 1.385(3) . ?
C67 B3 1.644(3) . ?
C68 C69 1.388(3) . ?
C69 C70 1.362(4) . ?
C70 C71 1.373(4) . ?
C71 C72 1.385(3) . ?
C73 C74 1.394(3) . ?
C73 C78 1.385(3) . ?
C73 B3 1.635(3) . ?
C74 C75 1.377(3) . ?
C75 C76 1.365(3) . ?
C76 C77 1.384(3) . ?
C77 C78 1.377(3) . ?

loop_
_geom_angle_atom_site_label_1
_geom_angle_atom_site_label_2
_geom_angle_atom_site_label_3
_geom_angle
_geom_angle_site_symmetry_1
_geom_angle_site_symmetry_3
_geom_angle_publ_flag
C13 O1 B1 119.10(15) . . ?
C15 O2 B1 119.59(15) . . ?
C12 N1 C1 107.49(15) . . ?
C13 N1 C1 125.18(16) . . ?
C13 N1 C12 126.89(16) . . ?
C15 N2 C16 126.81(17) . . ?
C15 N2 C27 125.51(16) . . ?
C16 N2 C27 107.66(15) . . ?
C2 C1 N1 130.37(18) . . ?
C2 C1 C6 121.84(18) . . ?
C6 C1 N1 107.80(17) . . ?
C1 C2 H2 121.4 . . ?
C1 C2 C3 117.3(2) . . ?
C3 C2 H2 121.4 . . ?
C2 C3 H3 119.1 . . ?
C2 C3 C4 121.8(2) . . ?
C4 C3 H3 119.1 . . ?
C3 C4 H4 119.8 . . ?
C5 C4 C3 120.4(2) . . ?
C5 C4 H4 119.8 . . ?
C4 C5 H5 120.4 . . ?
C4 C5 C6 119.3(2) . . ?
C6 C5 H5 120.4 . . ?
C1 C6 C5 119.5(2) . . ?
C1 C6 C7 108.56(17) . . ?
C5 C6 C7 131.9(2) . . ?
C8 C7 C6 132.54(19) . . ?
C8 C7 C12 119.7(2) . . ?
C12 C7 C6 107.61(18) . . ?
C7 C8 H8 120.3 . . ?
C9 C8 C7 119.4(2) . . ?
C9 C8 H8 120.3 . . ?
C8 C9 H9 119.8 . . ?
C8 C9 C10 120.4(2) . . ?
C10 C9 H9 119.8 . . ?
C9 C10 H10 119.4 . . ?
C9 C10 C11 121.3(2) . . ?
C11 C10 H10 119.4 . . ?
C10 C11 H11 121.0 . . ?
C12 C11 C10 117.99(19) . . ?
C12 C11 H11 121.0 . . ?
C7 C12 N1 108.36(17) . . ?
C11 C12 N1 130.30(18) . . ?
C11 C12 C7 121.05(19) . . ?
O1 C13 N1 113.67(16) . . ?
O1 C13 C14 122.03(17) . . ?
N1 C13 C14 124.29(18) . . ?
C13 C14 H14 121.0 . . ?
C13 C14 C15 117.99(18) . . ?
C15 C14 H14 121.0 . . ?
O2 C15 N2 113.87(17) . . ?
O2 C15 C14 121.46(17) . . ?
N2 C15 C14 124.67(17) . . ?
C17 C16 N2 130.73(18) . . ?
C17 C16 C21 121.18(19) . . ?
C21 C16 N2 107.90(18) . . ?
C16 C17 H17 120.9 . . ?
C16 C17 C18 118.2(2) . . ?
C18 C17 H17 120.9 . . ?
C17 C18 H18 119.6 . . ?
C19 C18 C17 120.9(2) . . ?
C19 C18 H18 119.6 . . ?
C18 C19 H19 119.7 . . ?
C20 C19 C18 120.6(2) . . ?
C20 C19 H19 119.7 . . ?
C19 C20 H20 120.3 . . ?
C19 C20 C21 119.3(2) . . ?
C21 C20 H20 120.3 . . ?
C16 C21 C22 108.33(18) . . ?
C20 C21 C16 119.7(2) . . ?
C20 C21 C22 131.9(2) . . ?
C23 C22 C21 132.2(2) . . ?
C23 C22 C27 119.5(2) . . ?
C27 C22 C21 108.25(18) . . ?
C22 C23 H23 120.4 . . ?
C24 C23 C22 119.3(2) . . ?
C24 C23 H23 120.4 . . ?
C23 C24 H24 119.7 . . ?
C23 C24 C25 120.6(2) . . ?
C25 C24 H24 119.7 . . ?
C24 C25 H25 119.3 . . ?
C26 C25 C24 121.4(2) . . ?
C26 C25 H25 119.3 . . ?
C25 C26 H26 121.1 . . ?
C27 C26 C25 117.8(2) . . ?
C27 C26 H26 121.1 . . ?
C22 C27 N2 107.77(18) . . ?
C26 C27 N2 130.79(19) . . ?
C26 C27 C22 121.4(2) . . ?
C29 C28 B1 126.91(16) . . ?
C33 C28 C29 113.88(18) . . ?
C33 C28 B1 119.20(19) . . ?
F1 C29 C28 121.02(17) . . ?
F1 C29 C30 115.26(19) . . ?
C30 C29 C28 123.71(18) . . ?
F2 C30 C29 120.34(19) . . ?
F2 C30 C31 120.05(19) . . ?
C31 C30 C29 119.6(2) . . ?
F3 C31 C30 120.5(2) . . ?
F3 C31 C32 120.3(2) . . ?
C30 C31 C32 119.22(19) . . ?
F4 C32 C31 120.1(2) . . ?
F4 C32 C33 120.7(2) . . ?
C31 C32 C33 119.18(19) . . ?
F5 C33 C28 119.22(18) . . ?
F5 C33 C32 116.34(18) . . ?
C32 C33 C28 124.4(2) . . ?
C35 C34 B1 120.03(19) . . ?
C39 C34 C35 113.39(19) . . ?
C39 C34 B1 126.58(19) . . ?
F6 C35 C34 118.7(2) . . ?
F6 C35 C36 116.5(2) . . ?
C36 C35 C34 124.8(2) . . ?
F7 C36 C35 120.8(3) . . ?
F7 C36 C37 120.2(2) . . ?
C37 C36 C35 119.0(2) . . ?
F8 C37 C36 120.0(3) . . ?
F8 C37 C38 121.1(3) . . ?
C38 C37 C36 118.9(2) . . ?
F9 C38 C37 119.8(2) . . ?
F9 C38 C39 119.9(2) . . ?
C37 C38 C39 120.2(2) . . ?
F10 C39 C34 120.80(18) . . ?
F10 C39 C38 115.5(2) . . ?
C34 C39 C38 123.7(2) . . ?
O1 B1 O2 107.78(15) . . ?
O1 B1 C28 108.73(15) . . ?
O1 B1 C34 109.64(17) . . ?
O2 B1 C28 112.04(17) . . ?
O2 B1 C34 106.73(15) . . ?
C34 B1 C28 111.82(16) . . ?
C52 O3 B3 119.47(14) . . ?
C54 O4 B3 119.84(15) . . ?
C51 N3 C40 106.90(16) . . ?
C52 N3 C40 125.86(16) . . ?
C52 N3 C51 126.64(15) . . ?
C54 N4 C55 126.75(16) . . ?
C54 N4 C62 125.67(15) . . ?
C55 N4 C62 107.41(14) . . ?
C41 C40 N3 130.33(19) . . ?
C41 C40 C45 121.46(19) . . ?
C45 C40 N3 108.20(17) . . ?
C40 C41 H41 121.4 . . ?
C40 C41 C42 117.2(2) . . ?
C42 C41 H41 121.4 . . ?
C41 C42 H42 118.9 . . ?
C43 C42 C41 122.2(2) . . ?
C43 C42 H42 118.9 . . ?
C42 C43 H43 119.9 . . ?
C44 C43 C42 120.3(2) . . ?
C44 C43 H43 119.9 . . ?
C43 C44 H44 120.6 . . ?
C43 C44 C45 118.8(2) . . ?
C45 C44 H44 120.6 . . ?
C40 C45 C46 108.04(18) . . ?
C44 C45 C40 120.0(2) . . ?
C44 C45 C46 131.9(2) . . ?
C47 C46 C45 131.9(2) . . ?
C51 C46 C45 107.89(18) . . ?
C51 C46 C47 120.1(2) . . ?
C46 C47 H47 120.4 . . ?
C48 C47 C46 119.2(2) . . ?
C48 C47 H47 120.4 . . ?
C47 C48 H48 119.8 . . ?
C47 C48 C49 120.3(2) . . ?
C49 C48 H48 119.8 . . ?
C48 C49 H49 119.4 . . ?
C48 C49 C50 121.1(2) . . ?
C50 C49 H49 119.4 . . ?
C49 C50 H50 120.8 . . ?
C51 C50 C49 118.5(2) . . ?
C51 C50 H50 120.8 . . ?
C46 C51 N3 108.76(17) . . ?
C50 C51 N3 130.29(18) . . ?
C50 C51 C46 120.60(18) . . ?
O3 C52 N3 114.64(15) . . ?
O3 C52 C53 121.23(17) . . ?
N3 C52 C53 124.12(16) . . ?
C52 C53 H53 120.9 . . ?
C54 C53 C52 118.28(15) . . ?
C54 C53 H53 120.9 . . ?
O4 C54 N4 112.98(16) . . ?
O4 C54 C53 122.10(15) . . ?
N4 C54 C53 124.90(15) . . ?
C56 C55 N4 130.96(17) . . ?
C56 C55 C60 120.62(17) . . ?
C60 C55 N4 108.30(16) . . ?
C55 C56 H56 120.9 . . ?
C55 C56 C57 118.17(19) . . ?
C57 C56 H56 120.9 . . ?
C56 C57 H57 119.1 . . ?
C58 C57 C56 121.79(19) . . ?
C58 C57 H57 119.1 . . ?
C57 C58 H58 119.9 . . ?
C59 C58 C57 120.25(19) . . ?
C59 C58 H58 119.9 . . ?
C58 C59 H59 120.5 . . ?
C58 C59 C60 119.09(19) . . ?
C60 C59 H59 120.5 . . ?
C55 C60 C61 107.88(16) . . ?
C59 C60 C55 120.08(18) . . ?
C59 C60 C61 131.97(18) . . ?
C62 C61 C60 108.25(17) . . ?
C66 C61 C60 131.67(18) . . ?
C66 C61 C62 120.08(19) . . ?
C61 C62 N4 108.12(16) . . ?
C63 C62 N4 130.73(17) . . ?
C63 C62 C61 121.11(19) . . ?
C62 C63 H63 121.3 . . ?
C64 C63 C62 117.39(19) . . ?
C64 C63 H63 121.3 . . ?
C63 C64 H64 118.7 . . ?
C63 C64 C65 122.5(2) . . ?
C65 C64 H64 118.7 . . ?
C64 C65 H65 120.3 . . ?
C66 C65 C64 119.4(2) . . ?
C66 C65 H65 120.3 . . ?
C61 C66 H66 120.3 . . ?
C65 C66 C61 119.5(2) . . ?
C65 C66 H66 120.3 . . ?
C68 C67 B3 125.81(17) . . ?
C72 C67 C68 113.94(17) . . ?
C72 C67 B3 120.19(19) . . ?
F11 C68 C67 121.47(16) . . ?
F11 C68 C69 115.1(2) . . ?
C67 C68 C69 123.4(2) . . ?
F12 C69 C68 120.5(2) . . ?
F12 C69 C70 119.42(19) . . ?
C70 C69 C68 120.1(2) . . ?
F13 C70 C69 120.9(3) . . ?
F13 C70 C71 119.9(2) . . ?
C69 C70 C71 119.18(19) . . ?
F14 C71 C70 120.5(2) . . ?
F14 C71 C72 120.2(3) . . ?
C70 C71 C72 119.2(2) . . ?
F15 C72 C67 119.31(17) . . ?
F15 C72 C71 116.6(2) . . ?
C67 C72 C71 124.1(2) . . ?
C74 C73 B3 126.24(18) . . ?
C78 C73 C74 113.19(19) . . ?
C78 C73 B3 120.46(18) . . ?
F20 C74 C73 120.90(18) . . ?
F20 C74 C75 114.90(18) . . ?
C75 C74 C73 124.2(2) . . ?
F19 C75 C74 120.0(2) . . ?
F19 C75 C76 120.3(2) . . ?
C76 C75 C74 119.6(2) . . ?
F18 C76 C75 120.4(2) . . ?
F18 C76 C77 120.3(2) . . ?
C75 C76 C77 119.3(2) . . ?
F17 C77 C76 119.9(2) . . ?
F17 C77 C78 121.2(2) . . ?
C78 C77 C76 118.9(2) . . ?
F16 C78 C73 119.34(19) . . ?
F16 C78 C77 115.9(2) . . ?
C77 C78 C73 124.7(2) . . ?
O3 B3 C67 107.40(15) . . ?
O3 B3 C73 111.29(16) . . ?
O4 B3 O3 108.06(15) . . ?
O4 B3 C67 107.74(16) . . ?
O4 B3 C73 110.70(15) . . ?
C73 B3 C67 111.48(15) . . ?

loop_
_geom_torsion_atom_site_label_1
_geom_torsion_atom_site_label_2
_geom_torsion_atom_site_label_3
_geom_torsion_atom_site_label_4
_geom_torsion
_geom_torsion_site_symmetry_1
_geom_torsion_site_symmetry_2
_geom_torsion_site_symmetry_3
_geom_torsion_site_symmetry_4
_geom_torsion_publ_flag
F1 C29 C30 F2 0.3(3) . . . . ?
F1 C29 C30 C31 178.09(19) . . . . ?
F2 C30 C31 F3 -1.0(3) . . . . ?
F2 C30 C31 C32 178.4(2) . . . . ?
F3 C31 C32 F4 -1.6(4) . . . . ?
F3 C31 C32 C33 178.9(2) . . . . ?
F4 C32 C33 F5 0.8(3) . . . . ?
F4 C32 C33 C28 -179.0(2) . . . . ?
F6 C35 C36 F7 -0.5(3) . . . . ?
F6 C35 C36 C37 179.87(19) . . . . ?
F7 C36 C37 F8 0.5(3) . . . . ?
F7 C36 C37 C38 -178.93(19) . . . . ?
F8 C37 C38 F9 -0.6(3) . . . . ?
F8 C37 C38 C39 179.31(17) . . . . ?
F9 C38 C39 F10 1.3(3) . . . . ?
F9 C38 C39 C34 -178.44(17) . . . . ?
O1 C13 C14 C15 9.1(3) . . . . ?
N1 C1 C2 C3 -179.9(2) . . . . ?
N1 C1 C6 C5 -179.99(18) . . . . ?
N1 C1 C6 C7 2.6(2) . . . . ?
N1 C13 C14 C15 -170.12(17) . . . . ?
N2 C16 C17 C18 -176.6(2) . . . . ?
N2 C16 C21 C20 178.37(17) . . . . ?
N2 C16 C21 C22 1.8(2) . . . . ?
C1 N1 C12 C7 4.2(2) . . . . ?
C1 N1 C12 C11 -169.5(2) . . . . ?
C1 N1 C13 O1 28.0(2) . . . . ?
C1 N1 C13 C14 -152.66(19) . . . . ?
C1 C2 C3 C4 -0.1(3) . . . . ?
C1 C6 C7 C8 175.8(2) . . . . ?
C1 C6 C7 C12 0.0(2) . . . . ?
C2 C1 C6 C5 -0.3(3) . . . . ?
C2 C1 C6 C7 -177.69(19) . . . . ?
C2 C3 C4 C5 -0.3(4) . . . . ?
C3 C4 C5 C6 0.5(3) . . . . ?
C4 C5 C6 C1 -0.2(3) . . . . ?
C4 C5 C6 C7 176.5(2) . . . . ?
C5 C6 C7 C8 -1.2(4) . . . . ?
C5 C6 C7 C12 -177.0(2) . . . . ?
C6 C1 C2 C3 0.4(3) . . . . ?
C6 C7 C8 C9 -172.9(2) . . . . ?
C6 C7 C12 N1 -2.7(2) . . . . ?
C6 C7 C12 C11 171.73(19) . . . . ?
C7 C8 C9 C10 0.9(3) . . . . ?
C8 C7 C12 N1 -179.05(18) . . . . ?
C8 C7 C12 C11 -4.7(3) . . . . ?
C8 C9 C10 C11 -2.1(3) . . . . ?
C9 C10 C11 C12 -0.1(3) . . . . ?
C10 C11 C12 N1 176.5(2) . . . . ?
C10 C11 C12 C7 3.5(3) . . . . ?
C12 N1 C1 C2 176.1(2) . . . . ?
C12 N1 C1 C6 -4.2(2) . . . . ?
C12 N1 C13 O1 -160.63(16) . . . . ?
C12 N1 C13 C14 18.7(3) . . . . ?
C12 C7 C8 C9 2.4(3) . . . . ?
C13 O1 B1 O2 -36.5(2) . . . . ?
C13 O1 B1 C28 85.20(19) . . . . ?
C13 O1 B1 C34 -152.27(14) . . . . ?
C13 N1 C1 C2 -11.1(3) . . . . ?
C13 N1 C1 C6 168.57(17) . . . . ?
C13 N1 C12 C7 -168.37(17) . . . . ?
C13 N1 C12 C11 17.9(3) . . . . ?
C13 C14 C15 O2 -9.9(3) . . . . ?
C13 C14 C15 N2 169.66(17) . . . . ?
C15 O2 B1 O1 35.8(2) . . . . ?
C15 O2 B1 C28 -83.7(2) . . . . ?
C15 O2 B1 C34 153.54(16) . . . . ?
C15 N2 C16 C17 -9.5(3) . . . . ?
C15 N2 C16 C21 175.55(18) . . . . ?
C15 N2 C27 C22 -175.61(17) . . . . ?
C15 N2 C27 C26 3.1(3) . . . . ?
C16 N2 C15 O2 160.74(16) . . . . ?
C16 N2 C15 C14 -18.9(3) . . . . ?
C16 N2 C27 C22 2.9(2) . . . . ?
C16 N2 C27 C26 -178.4(2) . . . . ?
C16 C17 C18 C19 0.0(3) . . . . ?
C16 C21 C22 C23 177.5(2) . . . . ?
C16 C21 C22 C27 0.0(2) . . . . ?
C17 C16 C21 C20 2.9(3) . . . . ?
C17 C16 C21 C22 -173.66(17) . . . . ?
C17 C18 C19 C20 1.8(3) . . . . ?
C18 C19 C20 C21 -1.2(3) . . . . ?
C19 C20 C21 C16 -1.1(3) . . . . ?
C19 C20 C21 C22 174.5(2) . . . . ?
C20 C21 C22 C23 1.6(4) . . . . ?
C20 C21 C22 C27 -176.0(2) . . . . ?
C21 C16 C17 C18 -2.3(3) . . . . ?
C21 C22 C23 C24 -178.2(2) . . . . ?
C21 C22 C27 N2 -1.8(2) . . . . ?
C21 C22 C27 C26 179.38(18) . . . . ?
C22 C23 C24 C25 0.1(3) . . . . ?
C23 C22 C27 N2 -179.68(17) . . . . ?
C23 C22 C27 C26 1.5(3) . . . . ?
C23 C24 C25 C26 0.0(4) . . . . ?
C24 C25 C26 C27 0.6(3) . . . . ?
C25 C26 C27 N2 -179.9(2) . . . . ?
C25 C26 C27 C22 -1.3(3) . . . . ?
C27 N2 C15 O2 -21.1(3) . . . . ?
C27 N2 C15 C14 159.35(18) . . . . ?
C27 N2 C16 C17 172.0(2) . . . . ?
C27 N2 C16 C21 -2.9(2) . . . . ?
C27 C22 C23 C24 -0.8(3) . . . . ?
C28 C29 C30 F2 -178.48(19) . . . . ?
C28 C29 C30 C31 -0.7(3) . . . . ?
C29 C28 C33 F5 179.72(18) . . . . ?
C29 C28 C33 C32 -0.5(3) . . . . ?
C29 C28 B1 O1 -110.5(2) . . . . ?
C29 C28 B1 O2 8.5(3) . . . . ?
C29 C28 B1 C34 128.3(2) . . . . ?
C29 C30 C31 F3 -178.79(19) . . . . ?
C29 C30 C31 C32 0.6(3) . . . . ?
C30 C31 C32 F4 179.0(2) . . . . ?
C30 C31 C32 C33 -0.5(4) . . . . ?
C31 C32 C33 F5 -179.8(2) . . . . ?
C31 C32 C33 C28 0.5(3) . . . . ?
C33 C28 C29 F1 -178.10(18) . . . . ?
C33 C28 C29 C30 0.7(3) . . . . ?
C33 C28 B1 O1 70.2(2) . . . . ?
C33 C28 B1 O2 -170.82(17) . . . . ?
C33 C28 B1 C34 -51.0(2) . . . . ?
C34 C35 C36 F7 179.08(19) . . . . ?
C34 C35 C36 C37 -0.6(3) . . . . ?
C35 C34 C39 F10 178.81(17) . . . . ?
C35 C34 C39 C38 -1.4(3) . . . . ?
C35 C34 B1 O1 179.65(16) . . . . ?
C35 C34 B1 O2 63.2(2) . . . . ?
C35 C34 B1 C28 -59.7(2) . . . . ?
C35 C36 C37 F8 -179.85(18) . . . . ?
C35 C36 C37 C38 0.7(3) . . . . ?
C36 C37 C38 F9 178.88(19) . . . . ?
C36 C37 C38 C39 -1.2(3) . . . . ?
C37 C38 C39 F10 -178.53(17) . . . . ?
C37 C38 C39 C34 1.7(3) . . . . ?
C39 C34 C35 F6 -179.58(17) . . . . ?
C39 C34 C35 C36 0.9(3) . . . . ?
C39 C34 B1 O1 -0.7(2) . . . . ?
C39 C34 B1 O2 -117.17(19) . . . . ?
C39 C34 B1 C28 120.0(2) . . . . ?
B1 O1 C13 N1 -164.49(15) . . . . ?
B1 O1 C13 C14 16.2(2) . . . . ?
B1 O2 C15 N2 165.66(16) . . . . ?
B1 O2 C15 C14 -14.7(3) . . . . ?
B1 C28 C29 F1 2.6(3) . . . . ?
B1 C28 C29 C30 -178.66(19) . . . . ?
B1 C28 C33 F5 -0.9(3) . . . . ?
B1 C28 C33 C32 178.9(2) . . . . ?
B1 C34 C35 F6 0.1(3) . . . . ?
B1 C34 C35 C36 -179.44(19) . . . . ?
B1 C34 C39 F10 -0.9(3) . . . . ?
B1 C34 C39 C38 178.91(17) . . . . ?
F11 C68 C69 F12 -0.2(3) . . . . ?
F11 C68 C69 C70 -179.9(2) . . . . ?
F12 C69 C70 F13 1.9(3) . . . . ?
F12 C69 C70 C71 -178.2(2) . . . . ?
F13 C70 C71 F14 -2.1(4) . . . . ?
F13 C70 C71 C72 -179.7(2) . . . . ?
F14 C71 C72 F15 -1.0(3) . . . . ?
F14 C71 C72 C67 -179.8(2) . . . . ?
F17 C77 C78 F16 2.6(3) . . . . ?
F17 C77 C78 C73 -176.7(2) . . . . ?
F18 C76 C77 F17 -1.4(3) . . . . ?
F18 C76 C77 C78 -179.75(19) . . . . ?
F19 C75 C76 F18 -2.3(3) . . . . ?
F19 C75 C76 C77 177.34(19) . . . . ?
F20 C74 C75 F19 -0.2(2) . . . . ?
F20 C74 C75 C76 178.30(18) . . . . ?
O3 C52 C53 C54 -8.4(3) . . . . ?
N3 C40 C41 C42 -179.3(2) . . . . ?
N3 C40 C45 C44 179.65(18) . . . . ?
N3 C40 C45 C46 -3.0(2) . . . . ?
N3 C52 C53 C54 170.41(18) . . . . ?
N4 C55 C56 C57 175.60(19) . . . . ?
N4 C55 C60 C59 -176.51(16) . . . . ?
N4 C55 C60 C61 0.8(2) . . . . ?
N4 C62 C63 C64 176.9(2) . . . . ?
C40 N3 C51 C46 -4.4(2) . . . . ?
C40 N3 C51 C50 168.7(2) . . . . ?
C40 N3 C52 O3 -27.6(3) . . . . ?
C40 N3 C52 C53 153.48(19) . . . . ?
C40 C41 C42 C43 0.2(3) . . . . ?
C40 C45 C46 C47 -176.1(2) . . . . ?
C40 C45 C46 C51 0.3(2) . . . . ?
C41 C40 C45 C44 0.5(3) . . . . ?
C41 C40 C45 C46 177.83(18) . . . . ?
C41 C42 C43 C44 -0.3(4) . . . . ?
C42 C43 C44 C45 0.5(4) . . . . ?
C43 C44 C45 C40 -0.6(3) . . . . ?
C43 C44 C45 C46 -177.2(2) . . . . ?
C44 C45 C46 C47 0.9(4) . . . . ?
C44 C45 C46 C51 177.2(2) . . . . ?
C45 C40 C41 C42 -0.3(3) . . . . ?
C45 C46 C47 C48 173.0(2) . . . . ?
C45 C46 C51 N3 2.6(2) . . . . ?
C45 C46 C51 C50 -171.25(18) . . . . ?
C46 C47 C48 C49 -1.2(4) . . . . ?
C47 C46 C51 N3 179.43(19) . . . . ?
C47 C46 C51 C50 5.6(3) . . . . ?
C47 C48 C49 C50 2.9(4) . . . . ?
C48 C49 C50 C51 -0.3(3) . . . . ?
C49 C50 C51 N3 -176.2(2) . . . . ?
C49 C50 C51 C46 -3.9(3) . . . . ?
C51 N3 C40 C41 -176.4(2) . . . . ?
C51 N3 C40 C45 4.5(2) . . . . ?
C51 N3 C52 O3 162.44(17) . . . . ?
C51 N3 C52 C53 -16.5(3) . . . . ?
C51 C46 C47 C48 -3.0(3) . . . . ?
C52 O3 B3 O4 35.4(2) . . . . ?
C52 O3 B3 C67 151.43(16) . . . . ?
C52 O3 B3 C73 -86.31(19) . . . . ?
C52 N3 C40 C41 12.0(3) . . . . ?
C52 N3 C40 C45 -167.08(17) . . . . ?
C52 N3 C51 C46 167.15(18) . . . . ?
C52 N3 C51 C50 -19.8(3) . . . . ?
C52 C53 C54 O4 10.7(3) . . . . ?
C52 C53 C54 N4 -167.54(18) . . . . ?
C54 O4 B3 O3 -33.4(2) . . . . ?
C54 O4 B3 C67 -149.21(16) . . . . ?
C54 O4 B3 C73 88.7(2) . . . . ?
C54 N4 C55 C56 0.0(3) . . . . ?
C54 N4 C55 C60 175.79(17) . . . . ?
C54 N4 C62 C61 -176.99(17) . . . . ?
C54 N4 C62 C63 5.5(3) . . . . ?
C55 N4 C54 O4 -152.92(17) . . . . ?
C55 N4 C54 C53 25.4(3) . . . . ?
C55 N4 C62 C61 -1.6(2) . . . . ?
C55 N4 C62 C63 -179.1(2) . . . . ?
C55 C56 C57 C58 0.3(3) . . . . ?
C55 C60 C61 C62 -1.8(2) . . . . ?
C55 C60 C61 C66 178.0(2) . . . . ?
C56 C55 C60 C59 -0.2(3) . . . . ?
C56 C55 C60 C61 177.15(17) . . . . ?
C56 C57 C58 C59 -0.9(3) . . . . ?
C57 C58 C59 C60 0.9(3) . . . . ?
C58 C59 C60 C55 -0.4(3) . . . . ?
C58 C59 C60 C61 -176.97(19) . . . . ?
C59 C60 C61 C62 175.1(2) . . . . ?
C59 C60 C61 C66 -5.1(4) . . . . ?
C60 C55 C56 C57 0.2(3) . . . . ?
C60 C61 C62 N4 2.1(2) . . . . ?
C60 C61 C62 C63 179.87(18) . . . . ?
C60 C61 C66 C65 -179.5(2) . . . . ?
C61 C62 C63 C64 -0.3(3) . . . . ?
C62 N4 C54 O4 21.6(3) . . . . ?
C62 N4 C54 C53 -160.05(19) . . . . ?
C62 N4 C55 C56 -175.4(2) . . . . ?
C62 N4 C55 C60 0.4(2) . . . . ?
C62 C61 C66 C65 0.3(3) . . . . ?
C62 C63 C64 C65 0.2(3) . . . . ?
C63 C64 C65 C66 0.1(3) . . . . ?
C64 C65 C66 C61 -0.3(3) . . . . ?
C66 C61 C62 N4 -177.76(17) . . . . ?
C66 C61 C62 C63 0.0(3) . . . . ?
C67 C68 C69 F12 177.8(2) . . . . ?
C67 C68 C69 C70 -1.9(4) . . . . ?
C68 C67 C72 F15 -176.97(19) . . . . ?
C68 C67 C72 C71 1.8(3) . . . . ?
C68 C67 B3 O3 -129.9(2) . . . . ?
C68 C67 B3 O4 -13.7(3) . . . . ?
C68 C67 B3 C73 107.9(2) . . . . ?
C68 C69 C70 F13 -178.3(2) . . . . ?
C68 C69 C70 C71 1.6(4) . . . . ?
C69 C70 C71 F14 178.0(2) . . . . ?
C69 C70 C71 C72 0.4(4) . . . . ?
C70 C71 C72 F15 176.6(2) . . . . ?
C70 C71 C72 C67 -2.2(4) . . . . ?
C72 C67 C68 F11 178.10(19) . . . . ?
C72 C67 C68 C69 0.2(3) . . . . ?
C72 C67 B3 O3 53.1(2) . . . . ?
C72 C67 B3 O4 169.32(19) . . . . ?
C72 C67 B3 C73 -69.0(2) . . . . ?
C73 C74 C75 F19 -178.91(16) . . . . ?
C73 C74 C75 C76 -0.4(3) . . . . ?
C74 C73 C78 F16 177.80(16) . . . . ?
C74 C73 C78 C77 -2.9(3) . . . . ?
C74 C73 B3 O3 9.6(2) . . . . ?
C74 C73 B3 O4 -110.6(2) . . . . ?
C74 C73 B3 C67 129.47(19) . . . . ?
C74 C75 C76 F18 179.18(18) . . . . ?
C74 C75 C76 C77 -1.2(3) . . . . ?
C75 C76 C77 F17 178.9(2) . . . . ?
C75 C76 C77 C78 0.6(3) . . . . ?
C76 C77 C78 F16 -179.11(19) . . . . ?
C76 C77 C78 C73 1.6(3) . . . . ?
C78 C73 C74 F20 -176.30(16) . . . . ?
C78 C73 C74 C75 2.3(3) . . . . ?
C78 C73 B3 O3 -166.15(15) . . . . ?
C78 C73 B3 O4 73.6(2) . . . . ?
C78 C73 B3 C67 -46.3(2) . . . . ?
B3 O3 C52 N3 164.52(16) . . . . ?
B3 O3 C52 C53 -16.5(3) . . . . ?
B3 O4 C54 N4 -169.10(16) . . . . ?
B3 O4 C54 C53 12.5(3) . . . . ?
B3 C67 C68 F11 1.0(3) . . . . ?
B3 C67 C68 C69 -176.9(2) . . . . ?
B3 C67 C72 F15 0.3(3) . . . . ?
B3 C67 C72 C71 179.1(2) . . . . ?
B3 C73 C74 F20 7.7(3) . . . . ?
B3 C73 C74 C75 -173.69(17) . . . . ?
B3 C73 C78 F16 -5.9(3) . . . . ?
B3 C73 C78 C77 173.33(19) . . . . ?

_smtbx_masks_special_details     ?
loop_
_smtbx_masks_void_nr
_smtbx_masks_void_average_x
_smtbx_masks_void_average_y
_smtbx_masks_void_average_z
_smtbx_masks_void_volume
_smtbx_masks_void_count_electrons
_smtbx_masks_void_content
1 0.000 0.000 0.000 356.7 93.1 ?
2 0.000 0.000 0.500 26.9 0.1 ?
3 0.219 0.900 0.279 9.2 0.0 ?
4 0.781 0.100 0.721 9.2 0.0 ?

_smtbx_masks_void_probe_radius   1.2
_smtbx_masks_void_truncation_radius 1.2
_shelx_res_file                  
;
TITL arbfo_a.res in P-1
    arbfo.res
    created by SHELXL-2018/3 at 21:35:11 on 06-Jun-2023
REM Old TITL ARbfo in P-1
REM SHELXT solution in P-1: R1 0.217, Rweak 0.018, Alpha 0.060
REM <I/s> 0.000 for 0 systematic absences, Orientation as input
REM Formula found by SHELXT: C82 N6 O23
CELL 0.71073 11.1573 15.764 20.1788 77.015 77.796 81.704
ZERR 4 0.0005 0.0009 0.001 0.005 0.004 0.004
LATT 1
SFAC C H B F N O
UNIT 156 68 4 40 8 8
DELU F15 C72
SIMU 0.003 0.006 2 F15 C72

L.S. 20
PLAN  9
TEMP -173
CONF
BOND
LIST 4
fmap 2
MORE -1
ACTA
ABIN
BOND $H
OMIT -3 50
REM <olex2.extras>
REM <HklSrc "%.\\ARbfo.hkl">
REM </olex2.extras>

WGHT    0.049900    0.193500
FVAR       0.22340
F1    4    0.654438    0.733589    0.124114    11.00000    0.06141    0.04275 =
         0.03279   -0.01257   -0.00833    0.00506
F2    4    0.548281    0.851017    0.033173    11.00000    0.07935    0.06155 =
         0.03330    0.00363   -0.01395   -0.00436
F3    4    0.408536    0.995879    0.070271    11.00000    0.09087    0.05916 =
         0.06320    0.01308   -0.02611    0.01468
F4    4    0.381467    1.019670    0.202640    11.00000    0.08921    0.04542 =
         0.08446   -0.01836   -0.02771    0.02969
F5    4    0.486656    0.901388    0.295767    11.00000    0.05953    0.04233 =
         0.04998   -0.02169   -0.01156    0.01157
F6    4    0.843044    0.844204    0.206076    11.00000    0.06809    0.06810 =
         0.05846   -0.01692    0.01777   -0.03472
F7    4    0.975273    0.929382    0.261612    11.00000    0.06723    0.07957 =
         0.12980   -0.02868    0.00370   -0.04457
F8    4    0.920198    0.930161    0.399405    11.00000    0.07697    0.04559 =
         0.13582   -0.03916   -0.06195    0.00218
F9    4    0.732713    0.840056    0.480890    11.00000    0.11401    0.06061 =
         0.05972   -0.02901   -0.04097    0.00031
F10   4    0.599065    0.757969    0.427116    11.00000    0.06557    0.05511 =
         0.03619   -0.01683    0.00038   -0.01574
O1    6    0.541463    0.699013    0.327937    11.00000    0.03010    0.03064 =
         0.02940   -0.00934   -0.00079   -0.00357
O2    6    0.732695    0.675520    0.247049    11.00000    0.03188    0.03001 =
         0.02994   -0.00823   -0.00145   -0.00196
N1    5    0.395603    0.605545    0.358086    11.00000    0.02755    0.03405 =
         0.03370   -0.00729   -0.00260   -0.00554
N2    5    0.779277    0.557528    0.198114    11.00000    0.03569    0.03264 =
         0.02830   -0.00946   -0.00270    0.00287
C1    1    0.298308    0.665577    0.386243    11.00000    0.02832    0.04070 =
         0.02831   -0.00424   -0.00508    0.00156
C2    1    0.297655    0.752851    0.388723    11.00000    0.03490    0.04350 =
         0.04909   -0.01094   -0.00293    0.00108
AFIX  43
H2    2    0.368856    0.783090    0.370005    11.00000   -1.20000
AFIX   0
C3    1    0.188430    0.794291    0.419754    11.00000    0.04164    0.04649 =
         0.05594   -0.01209   -0.00397    0.00839
AFIX  43
H3    2    0.185323    0.854041    0.422291    11.00000   -1.20000
AFIX   0
C4    1    0.083602    0.750582    0.447177    11.00000    0.03763    0.06038 =
         0.05004   -0.00183    0.00093    0.01347
AFIX  43
H4    2    0.010490    0.780585    0.468261    11.00000   -1.20000
AFIX   0
C5    1    0.085234    0.664506    0.443941    11.00000    0.03146    0.06330 =
         0.04013    0.00746   -0.00188   -0.00206
AFIX  43
H5    2    0.013459    0.634820    0.462343    11.00000   -1.20000
AFIX   0
C6    1    0.193988    0.620704    0.413176    11.00000    0.03146    0.04717 =
         0.02679    0.00339   -0.00703   -0.00490
C7    1    0.225348    0.530865    0.405307    11.00000    0.03227    0.04757 =
         0.02602    0.00478   -0.01153   -0.01039
C8    1    0.159381    0.457664    0.426435    11.00000    0.04037    0.05736 =
         0.03467    0.00793   -0.01119   -0.01585
AFIX  43
H8    2    0.074311    0.463499    0.446517    11.00000   -1.20000
AFIX   0
C9    1    0.218750    0.376793    0.417912    11.00000    0.05351    0.05322 =
         0.03606    0.00403   -0.01362   -0.02944
AFIX  43
H9    2    0.174050    0.326839    0.431558    11.00000   -1.20000
AFIX   0
C10   1    0.343587    0.367910    0.389478    11.00000    0.06131    0.03830 =
         0.03713   -0.00283   -0.01502   -0.01568
AFIX  43
H10   2    0.383773    0.311434    0.385407    11.00000   -1.20000
AFIX   0
C11   1    0.411194    0.440449    0.366748    11.00000    0.04103    0.04271 =
         0.03298   -0.00579   -0.00653   -0.01140
AFIX  43
H11   2    0.496555    0.434064    0.347390    11.00000   -1.20000
AFIX   0
C12   1    0.349996    0.521880    0.373299    11.00000    0.03611    0.03746 =
         0.02593   -0.00207   -0.01100   -0.00968
C13   1    0.505860    0.628580    0.316923    11.00000    0.02826    0.02871 =
         0.02811   -0.00288   -0.00793   -0.00244
C14   1    0.575295    0.582247    0.268484    11.00000    0.03298    0.02897 =
         0.02807   -0.00755   -0.00546   -0.00271
AFIX  43
H14   2    0.543080    0.536476    0.256284    11.00000   -1.20000
AFIX   0
C15   1    0.693734    0.604908    0.238280    11.00000    0.03798    0.02666 =
         0.02215   -0.00476   -0.00808   -0.00100
C16   1    0.779521    0.467258    0.194994    11.00000    0.04057    0.03312 =
         0.02765   -0.00926   -0.01357    0.00684
C17   1    0.707406    0.403681    0.235927    11.00000    0.05723    0.03392 =
         0.03933   -0.00927   -0.01095    0.00555
AFIX  43
H17   2    0.642348    0.417318    0.271905    11.00000   -1.20000
AFIX   0
C18   1    0.732724    0.319063    0.222986    11.00000    0.06520    0.03423 =
         0.05239   -0.00924   -0.02240    0.00520
AFIX  43
H18   2    0.684286    0.274455    0.250529    11.00000   -1.20000
AFIX   0
C19   1    0.827954    0.299068    0.170288    11.00000    0.06477    0.03964 =
         0.06948   -0.02777   -0.03152    0.01845
AFIX  43
H19   2    0.842336    0.241441    0.161376    11.00000   -1.20000
AFIX   0
C20   1    0.901702    0.362175    0.130849    11.00000    0.04401    0.05312 =
         0.05841   -0.03129   -0.01820    0.01788
AFIX  43
H20   2    0.967633    0.347974    0.095498    11.00000   -1.20000
AFIX   0
C21   1    0.878500    0.446915    0.143393    11.00000    0.03763    0.04330 =
         0.03715   -0.01539   -0.01571    0.01407
C22   1    0.943994    0.523568    0.115058    11.00000    0.03079    0.05513 =
         0.03242   -0.01864   -0.01219    0.01009
C23   1    1.050312    0.538472    0.064882    11.00000    0.03216    0.07482 =
         0.04784   -0.02794   -0.00631    0.00925
AFIX  43
H23   2    1.091869    0.493347    0.041699    11.00000   -1.20000
AFIX   0
C24   1    1.093947    0.618870    0.049494    11.00000    0.03299    0.08498 =
         0.04502   -0.02189    0.00614   -0.00707
AFIX  43
H24   2    1.166081    0.629469    0.015375    11.00000   -1.20000
AFIX   0
C25   1    1.033514    0.685198    0.083416    11.00000    0.03840    0.06385 =
         0.04421   -0.01247   -0.00023   -0.01150
AFIX  43
H25   2    1.065229    0.740497    0.072004    11.00000   -1.20000
AFIX   0
C26   1    0.927784    0.672168    0.133611    11.00000    0.03648    0.05213 =
         0.03754   -0.01463   -0.00039   -0.00241
AFIX  43
H26   2    0.886410    0.717752    0.156330    11.00000   -1.20000
AFIX   0
C27   1    0.884803    0.590689    0.149390    11.00000    0.03004    0.04380 =
         0.02471   -0.00618   -0.00556    0.00169
C28   1    0.577893    0.812018    0.214789    11.00000    0.03265    0.02869 =
         0.03679   -0.00866   -0.00353   -0.00552
C29   1    0.589490    0.803850    0.146760    11.00000    0.04011    0.03076 =
         0.03459   -0.00485   -0.00417   -0.00305
C30   1    0.535176    0.864398    0.097972    11.00000    0.05153    0.04046 =
         0.03354   -0.00200   -0.00619   -0.00852
C31   1    0.464079    0.936927    0.116658    11.00000    0.05646    0.03775 =
         0.04872    0.01096   -0.01708   -0.00055
C32   1    0.449232    0.948341    0.183562    11.00000    0.05128    0.03191 =
         0.06012   -0.00769   -0.01169    0.00620
C33   1    0.505243    0.886469    0.230297    11.00000    0.04285    0.03359 =
         0.04120   -0.01044   -0.00615   -0.00295
C34   1    0.715217    0.795525    0.313482    11.00000    0.02941    0.02605 =
         0.03855   -0.00763   -0.00305   -0.00022
C35   1    0.811970    0.842003    0.275333    11.00000    0.04132    0.04387 =
         0.05245   -0.01620   -0.00087   -0.00463
C36   1    0.881544    0.886824    0.302468    11.00000    0.03779    0.03861 =
         0.09499   -0.01973   -0.00952   -0.01387
C37   1    0.854134    0.886963    0.372001    11.00000    0.05010    0.03257 =
         0.09110   -0.02629   -0.03544    0.00480
C38   1    0.759741    0.841973    0.412361    11.00000    0.05519    0.03292 =
         0.05257   -0.01886   -0.02672    0.01003
C39   1    0.691879    0.798619    0.383021    11.00000    0.03747    0.02724 =
         0.04211   -0.01075   -0.00683    0.00161
B1    3    0.641153    0.744665    0.275398    11.00000    0.03077    0.03079 =
         0.02921   -0.00918   -0.00025   -0.00033

F11   4    0.856464    0.862459    0.598064    11.00000    0.06426    0.04813 =
         0.04131    0.00691    0.00303    0.01215
F12   4    0.709564    0.989891    0.537621    11.00000    0.12252    0.04185 =
         0.04945    0.00435   -0.02724    0.01900
F13   4    0.466936    1.015478    0.594559    11.00000    0.10285    0.05053 =
         0.10408   -0.02490   -0.06748    0.04273
F14   4    0.377268    0.914830    0.719228    11.00000    0.04497    0.07319 =
         0.12773   -0.02612   -0.02524    0.02617
F15   4    0.525466    0.790034    0.784091    11.00000    0.03693    0.05485 =
         0.07326   -0.00842    0.00418    0.00990
F16   4    0.866058    0.904107    0.739327    11.00000    0.06373    0.04761 =
         0.04216   -0.00403   -0.00469   -0.01707
F17   4    0.879792    0.964022    0.850860    11.00000    0.12229    0.06916 =
         0.06591   -0.02155   -0.00671   -0.05322
F18   4    0.838676    0.859651    0.979569    11.00000    0.10148    0.09030 =
         0.04901   -0.03162   -0.01072   -0.03539
F19   4    0.782148    0.693078    0.993657    11.00000    0.06479    0.06820 =
         0.02827   -0.00815   -0.00800   -0.01094
F20   4    0.761744    0.633571    0.885516    11.00000    0.06617    0.03684 =
         0.03274   -0.00273   -0.01489   -0.00372
O3    6    0.717553    0.657404    0.755589    11.00000    0.02771    0.03072 =
         0.02724   -0.00420   -0.00459    0.00390
O4    6    0.903154    0.722374    0.689135    11.00000    0.03106    0.02415 =
         0.03013   -0.00375   -0.00140    0.00573
N3    5    0.714747    0.511809    0.796347    11.00000    0.03061    0.03355 =
         0.02632   -0.00211   -0.00230   -0.00385
N4    5    1.080190    0.642344    0.657504    11.00000    0.02808    0.02503 =
         0.03301   -0.00417    0.00026    0.00190
C40   1    0.601480    0.516374    0.846408    11.00000    0.02498    0.04801 =
         0.02596   -0.00146   -0.00656   -0.00627
C41   1    0.524480    0.588316    0.864173    11.00000    0.02996    0.05635 =
         0.03630    0.00122   -0.00203    0.00274
AFIX  43
H41   2    0.541658    0.646316    0.842106    11.00000   -1.20000
AFIX   0
C42   1    0.421335    0.572054    0.915506    11.00000    0.03211    0.07224 =
         0.04376   -0.00168   -0.00191    0.00232
AFIX  43
H42   2    0.366948    0.620197    0.928523    11.00000   -1.20000
AFIX   0
C43   1    0.394985    0.487875    0.948445    11.00000    0.03249    0.08838 =
         0.04507   -0.00114    0.00157   -0.01642
AFIX  43
H43   2    0.323717    0.479242    0.983557    11.00000   -1.20000
AFIX   0
C44   1    0.471807    0.416645    0.930441    11.00000    0.04058    0.06732 =
         0.04324    0.00296   -0.00238   -0.02224
AFIX  43
H44   2    0.453801    0.358834    0.952593    11.00000   -1.20000
AFIX   0
C45   1    0.576633    0.431008    0.879026    11.00000    0.03371    0.05159 =
         0.03360   -0.00126   -0.00684   -0.01631
C46   1    0.670827    0.371145    0.847255    11.00000    0.03863    0.04528 =
         0.03583   -0.00200   -0.00884   -0.01840
C47   1    0.686421    0.279994    0.857178    11.00000    0.06251    0.04473 =
         0.05367    0.00032   -0.00759   -0.02579
AFIX  43
H47   2    0.633917    0.245692    0.893396    11.00000   -1.20000
AFIX   0
C48   1    0.778744    0.240438    0.813875    11.00000    0.07063    0.03584 =
         0.06533   -0.00431   -0.01065   -0.01747
AFIX  43
H48   2    0.791109    0.178413    0.820739    11.00000   -1.20000
AFIX   0
C49   1    0.853953    0.290732    0.760177    11.00000    0.05432    0.03891 =
         0.04962   -0.01165   -0.01021   -0.00772
AFIX  43
H49   2    0.914865    0.262654    0.729368    11.00000   -1.20000
AFIX   0
C50   1    0.841665    0.381360    0.750736    11.00000    0.04251    0.03497 =
         0.03613   -0.00447   -0.00665   -0.00950
AFIX  43
H50   2    0.893657    0.415419    0.714049    11.00000   -1.20000
AFIX   0
C51   1    0.751867    0.420927    0.796037    11.00000    0.03656    0.03297 =
         0.02950   -0.00037   -0.01053   -0.00777
C52   1    0.782116    0.580659    0.763168    11.00000    0.03362    0.03012 =
         0.01952   -0.00425   -0.00769    0.00176
C53   1    0.908911    0.571861    0.737797    11.00000    0.03006    0.02475 =
         0.02629   -0.00283   -0.00632    0.00304
AFIX  43
H53   2    0.957118    0.517577    0.748687    11.00000   -1.20000
AFIX   0
C54   1    0.962475    0.644270    0.696386    11.00000    0.02677    0.02724 =
         0.02393   -0.00587   -0.00544    0.00336
C55   1    1.149879    0.569482    0.631111    11.00000    0.02759    0.02876 =
         0.02757   -0.00474   -0.00484    0.00552
C56   1    1.120804    0.485436    0.636763    11.00000    0.02948    0.03320 =
         0.04667   -0.00977    0.00024   -0.00064
AFIX  43
H56   2    1.045526    0.466490    0.664190    11.00000   -1.20000
AFIX   0
C57   1    1.204795    0.429454    0.601197    11.00000    0.03707    0.03073 =
         0.04319   -0.01125   -0.00721    0.00366
AFIX  43
H57   2    1.185870    0.371645    0.604401    11.00000   -1.20000
AFIX   0
C58   1    1.314965    0.455610    0.561347    11.00000    0.03363    0.04055 =
         0.03283   -0.01289   -0.00597    0.00853
AFIX  43
H58   2    1.371059    0.415624    0.538177    11.00000   -1.20000
AFIX   0
C59   1    1.343885    0.539629    0.555053    11.00000    0.02810    0.04843 =
         0.02751   -0.00780   -0.00188    0.00165
AFIX  43
H59   2    1.419054    0.558094    0.527134    11.00000   -1.20000
AFIX   0
C60   1    1.261096    0.597147    0.590305    11.00000    0.02717    0.03579 =
         0.02186   -0.00415   -0.00464    0.00225
C61   1    1.262560    0.688218    0.591712    11.00000    0.02883    0.03668 =
         0.02499    0.00039   -0.00443   -0.00263
C62   1    1.151299    0.716059    0.631333    11.00000    0.03118    0.02753 =
         0.03081   -0.00044   -0.00618   -0.00178
C63   1    1.126757    0.801444    0.641896    11.00000    0.03488    0.03154 =
         0.04983   -0.00461   -0.00267   -0.00057
AFIX  43
H63   2    1.051076    0.820635    0.668625    11.00000   -1.20000
AFIX   0
C64   1    1.216780    0.857379    0.611989    11.00000    0.04918    0.02692 =
         0.06443   -0.00184   -0.01061   -0.00438
AFIX  43
H64   2    1.202001    0.915997    0.618723    11.00000   -1.20000
AFIX   0
C65   1    1.328681    0.830987    0.572232    11.00000    0.04290    0.04141 =
         0.05429    0.00871   -0.00953   -0.01385
AFIX  43
H65   2    1.388572    0.871154    0.552458    11.00000   -1.20000
AFIX   0
C66   1    1.351348    0.746441    0.561983    11.00000    0.03665    0.04319 =
         0.03512    0.00146   -0.00259   -0.00620
AFIX  43
H66   2    1.426896    0.727757    0.534864    11.00000   -1.20000
AFIX   0
C67   1    0.697553    0.816777    0.693638    11.00000    0.03876    0.02810 =
         0.03442   -0.01209   -0.01194    0.00636
C68   1    0.738187    0.870561    0.630765    11.00000    0.05426    0.03197 =
         0.03552   -0.01093   -0.01327    0.00976
C69   1    0.663123    0.937761    0.597949    11.00000    0.08193    0.02913 =
         0.04059   -0.01009   -0.02481    0.01405
C70   1    0.541817    0.952008    0.626512    11.00000    0.07344    0.03345 =
         0.06496   -0.01773   -0.04252    0.02470
C71   1    0.496015    0.900549    0.688692    11.00000    0.03785    0.04685 =
         0.08591   -0.03326   -0.02572    0.02052
C72   1    0.574401    0.835735    0.721057    11.00000    0.04170    0.03524 =
         0.05064   -0.00939   -0.00996    0.00390
C73   1    0.806964    0.767254    0.806018    11.00000    0.02353    0.03480 =
         0.03072   -0.00913   -0.00216    0.00428
C74   1    0.788952    0.717313    0.873088    11.00000    0.02934    0.03502 =
         0.03364   -0.00906   -0.00555    0.00108
C75   1    0.799297    0.746717    0.930764    11.00000    0.03561    0.05137 =
         0.02691   -0.01157   -0.00261   -0.00171
C76   1    0.829678    0.829550    0.923712    11.00000    0.05251    0.06634 =
         0.03578   -0.02595   -0.00612   -0.01393
C77   1    0.851784    0.882049    0.858396    11.00000    0.05775    0.05058 =
         0.04926   -0.01803   -0.00357   -0.02250
C78   1    0.841347    0.849449    0.802268    11.00000    0.03760    0.04353 =
         0.03209   -0.00641   -0.00044   -0.00414
B3    3    0.783079    0.739352    0.736959    11.00000    0.02926    0.02771 =
         0.02869   -0.00620   -0.00342    0.00343
HKLF 4


REM  arbfo_a.res in P-1
REM wR2 = 0.1150, GooF = S = 1.024, Restrained GooF = 1.025 for all data
REM R1 = 0.0449 for 8650 Fo > 4sig(Fo) and 0.0655 for all 11837 data
REM 973 parameters refined using 7 restraints

END

WGHT      0.0496      0.1928

REM Highest difference peak  0.160,  deepest hole -0.247,  1-sigma level  0.043
Q1    1   0.6238  0.9583  0.5479  11.00000  0.05    0.16
Q2    1   0.6023  0.7769  0.2436  11.00000  0.05    0.16
Q3    1   0.5773  0.9231  0.0322  11.00000  0.05    0.16
Q4    1   0.7832  0.8767  0.3816  11.00000  0.05    0.16
Q5    1   0.6912  0.8382  0.4111  11.00000  0.05    0.16
Q6    1   0.7473  0.7773  0.7091  11.00000  0.05    0.16
Q7    1   0.9788  0.9186  0.2092  11.00000  0.05    0.16
Q8    1   0.5156  0.8135  0.4239  11.00000  0.05    0.16
Q9    1   0.7047  0.7523  0.3040  11.00000  0.05    0.15
;
_shelx_res_checksum              65421
_shelx_hkl_file                  
;
   0   0  -2  849.06   14.85
   0   0  -3    2.63    0.43
   0   0   4 1014.14   17.68
   0   0  -4  986.03   18.70
   0   0  -5  891.48   15.67
   0   0  -5  901.48   17.08
   0   0   5  892.29   15.71
   0   0  -6 1237.81   23.93
   0   0   6 1268.84   22.33
   0   0   7  234.05    5.25
   0   0  -7  250.28    6.81
   0   0   8   97.10    2.89
   0   0  -8  104.05    4.17
   0   0  -9    4.77    0.87
   0   0 -10   11.32    1.46
   0   0 -11  106.95    4.96
   0   0 -12   50.75    3.45
   0   0  12   18.23    2.01
   0   0 -13    6.32    1.34
   0   0  13    5.09    1.16
   0   0 -14   23.14    2.56
   0   0 -15   44.59    3.78
   0   0 -16   57.78    4.49
   0   0 -17    7.50    1.70
   0   0 -18   62.67    5.03
   0   0 -19    5.71    1.68
   0   0 -20    3.81    1.38
   0   0 -21    3.63    1.35
   0   0 -22   -0.28    0.56
   0   0 -23    9.99    2.45
   0   0 -24    1.26    1.13
   0   1 -23   13.02    2.66
   0   1 -22    1.96    1.10
   0   1 -21   -0.35    0.88
   0   1 -20    2.66    1.20
   0   1 -19    3.75    1.25
   0   1 -18   15.15    2.50
   0   1 -17    3.69    1.21
   0   1 -16   42.71    3.84
   0   1 -15    5.89    1.33
   0   1 -14   -0.47    0.71
   0  -1  13    3.28    0.92
   0   1 -13    3.21    0.84
   0   1 -13    2.69    0.87
   0   1 -12    1.24    0.49
   0  -1  12    1.07    0.59
   0   1 -12    1.12    0.50
   0   1 -11   22.12    1.32
   0   1 -11   19.19    2.02
   0   1 -10  129.58    5.26
   0   1 -10  112.40    3.35
   0   1  -9  129.50    5.10
   0   1  -9  127.15    3.53
   0   1  -8   29.61    2.17
   0   1  -8   36.70    1.59
   0   1  -7    7.46    0.66
   0   1  -7    9.55    1.12
   0   1  -6  136.09    4.45
   0   1  -6  135.56    3.36
   0   1  -5   95.97    3.40
   0   1  -5  102.03    2.60
   0   1  -4  513.22   10.39
   0   1  -3   68.78    2.26
   0  -1   2   47.71    1.43
   0   1  -2   44.11    1.53
   0  -1  -2   66.98    1.90
   0  -1  -2   64.81    1.88
   0  -1  -3  130.70    3.37
   0  -1  -4   35.73    1.67
   0  -1  -5    1.65    0.40
   0   1   5    3.93    0.43
   0   1   6   14.56    0.90
   0  -1  -6    8.88    0.98
   0   1   7   46.85    1.87
   0  -1  -7   54.24    2.72
   0   1   8   35.60    1.66
   0  -1  -8   32.47    2.22
   0   1   9   95.79    3.12
   0  -1  -9   97.05    4.25
   0   1  10  276.82    6.51
   0  -1 -10  251.81    8.07
   0   1  11    5.33    0.69
   0  -1 -11    7.97    1.27
   0  -1 -12   33.43    2.79
   0   1  12   37.14    1.92
   0  -1 -13    6.77    1.37
   0   1  13    7.00    1.31
   0   1  13    4.71    0.70
   0  -1 -14   26.43    2.72
   0   1  14   18.05    2.16
   0  -1 -15    0.17    0.42
   0  -1 -16   51.17    4.16
   0  -1 -17   14.02    2.23
   0  -1 -18   10.64    2.10
   0  -1 -19    0.65    0.83
   0  -1 -20   42.46    4.43
   0  -1 -21    1.59    1.05
   0  -1 -22    0.99    1.07
   0  -1 -23   -0.15    0.56
   0  -1 -24    2.52    1.19
   0   2 -23    8.14    2.16
   0   2 -22   -1.25    0.87
   0   2 -21    2.38    1.09
   0   2 -20   16.00    2.80
   0   2 -19    1.13    0.76
   0   2 -18    5.02    1.47
   0   2 -17    0.27    0.59
   0   2 -16   23.92    2.91
   0   2 -15    0.47    0.44
   0   2 -14    0.47    0.33
   0   2 -13    6.20    1.11
   0  -2  13    7.51    1.33
   0   2 -13    3.78    0.55
   0   2 -13    4.09    1.07
   0  -2  12   28.37    2.50
   0   2 -12   26.75    2.20
   0   2 -12   19.35    1.31
   0   2 -12   24.74    2.46
   0  -2  11    3.93    0.91
   0   2 -11    3.02    0.51
   0   2 -11    1.99    0.73
   0   2 -11    2.18    0.63
   0   2 -10   73.29    3.96
   0   2 -10   81.54    2.80
   0  -2   9   58.51    3.17
   0   2  -9   62.42    3.42
   0   2  -8   46.58    2.81
   0   2  -8   48.25    2.47
   0  -2   8   49.77    2.80
   0   2  -8   53.35    2.07
   0   2  -7   18.59    1.39
   0  -2   7   16.95    1.49
   0   2  -7   18.47    1.62
   0   2  -6    3.28    0.54
   0  -2   6    3.59    0.64
   0   2  -6    3.58    0.64
   0   2  -5   15.64    1.10
   0  -2   5   13.35    1.15
   0   2  -5   14.27    1.19
   0   2  -4    2.21    0.36
   0   2  -4    2.33    0.43
   0  -2   4    2.57    0.45
   0   2  -3    0.29    0.19
   0  -2   3    0.01    0.12
   0  -2   3    0.00    0.12
   0   2  -2  100.68    2.71
   0  -2   2  110.23    2.95
   0  -2   2  101.22    2.65
   0   2  -2  109.80    2.97
   0  -2   1   99.67    2.47
   0   2  -1  100.28    2.50
   0  -2   1   97.46    2.55
   0   2  -1   96.19    2.55
   0  -2   0   19.00    0.81
   0   2   0   16.26    0.76
   0   2   0   16.72    0.84
   0  -2   0   17.36    0.85
   0   2   1   14.92    0.78
   0  -2  -1   14.72    0.77
   0  -2  -1   16.41    0.76
   0   2   2    1.13    0.23
   0  -2  -2    1.47    0.25
   0   2   3  182.64    4.46
   0  -2  -3  190.00    4.50
   0   2   4  319.23    7.06
   0  -2  -4  307.59    7.02
   0   2   5    9.96    0.97
   0  -2  -5   11.93    1.06
   0   2   6  128.97    4.19
   0  -2  -6  127.10    4.24
   0   2   7  124.77    4.36
   0  -2  -7  125.32    4.46
   0   2   8   15.09    1.45
   0  -2  -8   15.20    1.54
   0   2   8   17.94    1.25
   0   2   9  212.22    6.62
   0  -2  -9  207.10    6.71
   0   2   9  208.12    5.47
   0   2  10   10.12    0.99
   0  -2 -10    8.85    1.35
   0   2  11  224.74    5.98
   0  -2 -11  207.82    7.39
   0  -2 -12    9.97    1.56
   0   2  12    9.24    1.40
   0   2  12   11.97    1.15
   0  -2 -13    2.76    0.82
   0   2  13    3.20    0.97
   0   2  13    2.04    0.55
   0  -2 -14    6.82    1.42
   0   2  14    8.70    1.50
   0   2  14    6.13    0.89
   0  -2 -15   33.17    3.21
   0   2  15   33.24    2.09
   0   2  16  132.12    4.60
   0  -2 -16  127.78    6.74
   0  -2 -17   -0.71    0.76
   0  -2 -18    0.87    0.80
   0  -2 -19    7.12    1.79
   0  -2 -20    9.08    1.97
   0  -2 -21    4.29    1.46
   0  -2 -22    1.85    1.12
   0  -2 -23   18.72    3.28
   0  -2 -23   17.08    3.18
   0  -2 -24    4.86    1.70
   0  -2 -24    2.80    1.50
   0   3 -23   -0.10    0.51
   0   3 -22    5.02    1.78
   0   3 -21    3.91    1.51
   0   3 -20    7.82    2.01
   0   3 -19    6.19    1.80
   0   3 -18    0.79    0.67
   0   3 -17   36.79    3.76
   0   3 -16   43.21    3.93
   0   3 -15   11.98    1.93
   0   3 -15   12.65    1.10
   0   3 -14   33.61    3.15
   0   3 -14   27.65    1.68
   0   3 -13   71.27    4.55
   0   3 -13   75.28    2.95
   0   3 -12   97.00    5.09
   0   3 -12   85.05    3.22
   0  -3  12   88.57    4.71
   0   3 -12  100.60    4.51
   0   3 -11   47.65    3.36
   0  -3  11   47.12    3.20
   0   3 -11   52.94    3.03
   0   3 -10   28.41    1.67
   0   3 -10   27.23    2.38
   0  -3  10   23.45    2.13
   0   3 -10   26.57    2.06
   0   3  -9  222.96    6.54
   0  -3   9  218.16    7.06
   0   3  -9  213.82    7.14
   0   3  -8  190.86    5.69
   0   3  -8  184.72    6.30
   0  -3   8  187.79    6.25
   0  -3   7   13.13    1.36
   0   3  -7   14.76    1.29
   0   3  -7   11.78    1.33
   0   3  -6  240.72    6.66
   0  -3   6  226.83    6.53
   0   3  -6  229.88    6.04
   0  -3   5  397.02    8.67
   0   3  -5  392.62    9.21
   0  -3   5  396.89    9.21
   0   3  -5  409.08    8.79
   0   3  -4  258.59    6.17
   0  -3   4  266.94    6.15
   0   3  -4  256.90    6.57
   0  -3   4  278.34    6.67
   0  -3   3   41.26    1.92
   0   3  -3   37.43    1.85
   0  -3   3   38.85    1.67
   0   3  -3   34.91    1.65
   0   3  -2   37.91    1.75
   0  -3   2   37.39    1.57
   0   3  -2   37.14    1.61
   0  -3   2   35.87    1.66
   0   3  -1  135.71    3.50
   0  -3   1  138.16    3.49
   0   3  -1  141.31    3.74
   0   3  -1  136.29    3.57
   0   3   0   58.01    1.88
   0  -3   0   56.89    1.87
   0  -3   0   56.09    1.98
   0   3   0   54.88    1.98
   0   3   1    0.05    0.07
   0  -3  -1    0.17    0.11
   0   3   1    0.22    0.06
   0  -3  -1   -0.03    0.07
   0   3   2    4.41    0.51
   0  -3  -2    4.62    0.53
   0   3   3  302.71    6.85
   0  -3  -3  329.24    6.95
   0   3   4    5.40    0.68
   0  -3  -4    5.72    0.70
   0  -3  -5   12.41    1.11
   0   3   5   12.85    1.15
   0   3   6  112.23    3.96
   0  -3  -6  106.06    3.88
   0  -3  -7  402.57    9.83
   0   3   7  411.82    9.75
   0  -3  -8   45.31    2.71
   0   3   8   48.79    2.73
   0  -3  -8   47.70    2.78
   0  -3  -9    3.77    0.91
   0   3   9    3.49    0.78
   0  -3  -9    3.41    0.79
   0  -3 -10  210.85    7.15
   0  -3 -11    1.15    0.64
   0   3  11   -0.07    0.21
   0   3  12  144.74    4.90
   0  -3 -12  158.84    6.42
   0   3  12  153.68    6.20
   0   3  13   56.83    3.74
   0   3  13   55.40    2.86
   0  -3 -13   58.32    3.85
   0  -3 -14   51.23    3.80
   0   3  14   53.81    2.88
   0   3  14   56.12    3.85
   0  -3 -15   12.46    1.92
   0   3  15   10.69    1.25
   0  -3 -16    0.18    0.45
   0   3  16    0.55    0.30
   0  -3 -17   31.52    3.33
   0   3  17   31.39    2.23
   0  -3 -18   10.22    1.99
   0   3  18   11.58    1.35
   0  -3 -18   10.37    1.98
   0  -3 -19   14.13    2.42
   0   3  19   14.35    1.48
   0  -3 -19   13.48    2.39
   0  -3 -20   17.45    2.88
   0  -3 -20   17.34    2.83
   0  -3 -21   12.32    2.41
   0  -3 -21   11.54    2.37
   0  -3 -22    0.94    0.72
   0  -3 -22    0.82    1.12
   0  -3 -23    3.81    1.58
   0  -3 -24    0.76    0.78
   0   4 -22    2.10    1.25
   0   4 -21    1.50    1.04
   0   4 -20    6.16    1.74
   0   4 -19    2.56    1.27
   0   4 -18    0.73    0.47
   0   4 -17   13.26    2.23
   0   4 -16   20.88    1.48
   0   4 -16   24.70    3.00
   0   4 -15   27.59    1.77
   0   4 -15   25.05    2.94
   0   4 -14    2.71    0.58
   0   4 -14    1.40    0.93
   0   4 -13    0.00    0.28
   0   4 -13    0.55    0.59
   0   4 -12   41.66    3.30
   0   4 -12   37.42    2.13
   0   4 -12   40.18    2.86
   0  -4  12   38.66    3.14
   0   4 -11  174.32    6.83
   0   4 -11  166.43    5.01
   0  -4  11  151.95    6.33
   0   4 -11  153.75    5.84
   0   4 -10   12.54    1.70
   0   4 -10   12.42    1.44
   0  -4  10   17.05    1.90
   0  -4   9    5.66    1.06
   0   4  -9    8.06    1.26
   0   4  -9    7.02    1.05
   0   4  -8  167.34    5.95
   0   4  -8  163.06    5.33
   0  -4   8  149.45    5.63
   0   4  -7    5.19    0.90
   0  -4   7    3.91    0.77
   0   4  -7    5.60    0.88
   0   4  -6   37.04    2.14
   0  -4   6   39.68    2.12
   0  -4   6   34.01    2.25
   0   4  -6   38.36    2.37
   0  -4   5    3.67    0.67
   0   4  -5    3.95    0.70
   0  -4   5    4.14    0.63
   0   4  -5    4.39    0.68
   0   4  -4  164.96    4.79
   0  -4   4  172.20    4.71
   0  -4   4  175.44    5.14
   0   4  -4  176.32    5.19
   0  -4   3  293.28    6.67
   0  -4   3  287.88    7.00
   0   4  -3  301.27    7.13
   0   4  -3  280.46    6.76
   0  -4   2  200.90    5.15
   0  -4   2  209.13    4.99
   0   4  -2  196.57    5.22
   0   4  -1   21.74    1.26
   0   4  -1   20.91    1.28
   0   4  -1   19.45    1.32
   0  -4   1   20.31    1.20
   0  -4   0  305.98    6.68
   0   4   0  306.86    6.70
   0  -4   0  325.36    6.99
   0   4   0  301.31    6.93
   0   4   1   20.51    1.28
   0  -4  -1   25.85    1.42
   0   4   1   22.95    1.23
   0  -4  -1   23.84    1.26
   0  -4  -2   84.52    2.69
   0  -4  -2   87.04    2.89
   0   4   2   82.45    2.81
   0  -4  -3  693.41   13.32
   0   4   3  663.10   13.24
   0  -4  -4   18.48    1.33
   0   4   4   20.28    1.39
   0   4   5   87.02    3.33
   0  -4  -5   90.36    3.40
   0   4   6   24.98    1.78
   0   4   6   24.78    1.75
   0  -4  -6   23.64    1.75
   0   4   7  105.71    4.13
   0  -4  -7  103.55    4.10
   0   4   8  564.06   12.90
   0  -4  -8  548.21   12.82
   0  -4  -9   10.88    1.39
   0   4   9   11.72    1.41
   0  -4 -10    9.80    1.39
   0  -4 -11    1.97    0.75
   0   4  12    2.20    0.74
   0  -4 -12    2.29    0.72
   0   4  12    1.21    0.48
   0  -4 -13    1.07    0.65
   0   4  13    1.04    0.61
   0   4  13    1.38    0.56
   0   4  14   86.53    3.98
   0  -4 -14   93.84    5.31
   0   4  14  103.37    5.32
   0   4  15    7.84    1.13
   0  -4 -15    7.55    1.59
   0   4  16   38.81    2.64
   0  -4 -16   39.23    3.61
   0   4  17    0.11    0.21
   0  -4 -17    0.17    0.37
   0  -4 -18   30.08    3.42
   0   4  18   23.02    2.05
   0  -4 -19    1.58    0.99
   0   4  19    1.86    0.64
   0  -4 -20   50.35    4.79
   0   4  20   45.49    2.91
   0  -4 -21    6.69    1.88
   0  -4 -22    1.16    0.80
   0  -4 -23    1.21    1.01
   0  -4 -24   -0.17    0.63
   0  -4 -25    1.52    1.09
   0   5 -22    0.39    0.82
   0   5 -21    3.73    1.51
   0   5 -20    0.64    0.85
   0   5 -19    4.11    1.34
   0   5 -18   71.15    5.65
   0   5 -17    1.62    0.71
   0   5 -16    5.16    1.41
   0   5 -16    3.85    0.69
   0   5 -15    9.41    1.11
   0   5 -15   13.77    2.19
   0   5 -14   59.69    2.95
   0   5 -14   63.07    4.53
   0   5 -13    5.15    0.84
   0   5 -13    5.97    1.36
   0   5 -12    3.21    0.66
   0   5 -12    3.87    1.12
   0  -5  11   52.37    3.64
   0   5 -11   58.65    3.90
   0   5 -11   61.75    3.58
   0  -5  10   37.19    2.90
   0   5 -10   37.47    2.96
   0   5 -10   39.36    2.70
   0   5  -9   35.87    2.51
   0  -5   9   37.01    2.78
   0   5  -9   42.37    3.00
   0   5  -8  185.87    6.74
   0  -5   8  190.87    6.70
   0   5  -7    0.42    0.36
   0  -5   7    0.28    0.33
   0   5  -7    0.41    0.34
   0  -5   6   43.44    2.66
   0   5  -6   47.84    2.78
   0  -5   6   39.20    2.26
   0   5  -6   44.07    2.46
   0  -5   5   71.93    3.31
   0   5  -5   67.72    3.27
   0   5  -5   71.22    3.09
   0  -5   5   72.65    2.98
   0  -5   4   21.38    1.48
   0  -5   4   23.43    1.70
   0   5  -4   24.95    1.83
   0   5  -4   23.62    1.65
   0  -5   3  606.54   12.79
   0  -5   3  601.77   12.34
   0   5  -3  570.46   12.73
   0  -5   2  116.89    3.63
   0   5  -2  118.17    3.92
   0   5  -2  115.61    4.03
   0   5  -2  104.08    3.61
   0  -5   1   52.57    2.23
   0   5  -1   50.57    2.29
   0   5  -1   52.61    2.47
   0   5  -1   51.87    2.25
   0   5   0    0.87    0.28
   0  -5   0    1.43    0.39
   0  -5   0    1.17    0.32
   0   5   0    1.83    0.44
   0   5   1   13.56    1.04
   0  -5  -1   11.11    0.94
   0  -5  -1   11.75    1.03
   0   5   1   11.65    1.06
   0   5   2    1.11    0.33
   0  -5  -2    1.67    0.37
   0  -5  -2    1.74    0.40
   0  -5  -3    3.31    0.52
   0   5   3    3.10    0.54
   0  -5  -3    2.90    0.54
   0   5   4    2.89    0.55
   0  -5  -4    3.07    0.59
   0  -5  -5   19.35    1.53
   0   5   5   19.30    1.50
   0  -5  -6   46.24    2.53
   0   5   6   50.31    2.64
   0   5   7  661.22   14.45
   0  -5  -7  625.08   14.23
   0   5   7  668.08   14.37
   0   5   8    9.51    1.22
   0  -5  -8    8.71    1.20
   0  -5  -9   88.84    4.24
   0   5   9   96.29    4.33
   0  -5 -10    8.16    1.28
   0  -5 -11    0.74    0.52
   0   5  11    0.34    0.31
   0  -5 -12   25.56    2.46
   0   5  12   24.90    2.39
   0   5  13    3.02    0.82
   0  -5 -13    2.52    0.75
   0  -5 -14    1.55    0.60
   0   5  14    2.26    0.75
   0   5  14    3.28    0.81
   0   5  15    0.64    0.37
   0  -5 -15    1.44    0.78
   0  -5 -16   29.78    3.12
   0   5  16   28.56    2.36
   0  -5 -17    0.60    0.66
   0   5  17    0.12    0.37
   0  -5 -18   27.04    3.23
   0   5  18   21.09    2.13
   0   5  19   24.89    2.29
   0  -5 -19   27.77    3.40
   0   5  20    0.17    0.30
   0  -5 -20    1.06    1.01
   0  -5 -21    3.06    1.27
   0  -5 -22   -0.21    0.56
   0  -5 -23    6.73    1.85
   0  -5 -24    3.51    1.34
   0  -5 -25    0.17    0.83
   0   6 -21    0.26    0.75
   0   6 -20    0.65    0.96
   0   6 -19   -0.59    0.84
   0   6 -18    8.56    1.86
   0   6 -17   13.25    2.45
   0   6 -16   27.58    3.32
   0   6 -15    0.00    0.24
   0   6 -15    0.48    0.57
   0   6 -14   16.75    2.30
   0   6 -14   14.54    1.49
   0   6 -13    0.74    0.64
   0   6 -12    0.37    0.52
   0  -6  11    2.23    0.76
   0   6 -11    2.50    0.80
   0  -6  10   40.78    3.12
   0   6 -10   43.86    2.99
   0   6 -10   42.29    3.21
   0   6  -9    8.08    1.22
   0  -6   9    7.04    1.27
   0   6  -9    5.95    1.14
   0   6  -8  235.45    7.21
   0   6  -8  218.06    7.49
   0  -6   8  211.08    7.30
   0   6  -7  135.70    5.05
   0  -6   7  132.38    4.78
   0   6  -7  126.18    5.29
   0  -6   7  128.40    5.26
   0  -6   6   12.07    1.26
   0   6  -6   12.49    1.50
   0  -6   6   11.88    1.40
   0   6  -6   10.16    1.25
   0  -6   5   44.98    2.71
   0   6  -5   51.37    2.96
   0   6  -5   48.81    2.68
   0  -6   5   50.96    2.57
   0  -6   4   85.84    3.39
   0   6  -4   97.86    3.78
   0  -6   4   91.42    3.79
   0   6  -4   85.23    3.74
   0  -6   3    6.89    0.86
   0  -6   3    8.36    1.02
   0   6  -3    7.40    0.94
   0   6  -3    9.19    1.16
   0   6  -3    7.26    0.96
   0  -6   2  575.81   12.28
   0   6  -2  573.15   12.99
   0   6  -2  606.65   12.85
   0   6  -2  620.11   12.68
   0   6  -1   11.41    1.11
   0   6  -1   12.68    1.14
   0  -6   1   12.19    1.10
   0   6  -1   11.97    1.22
   0   6   0    1.76    0.43
   0   6   0    1.84    0.50
   0  -6   0    1.66    0.41
   0  -6   0    1.50    0.44
   0   6   1    1.37    0.41
   0  -6  -1    0.70    0.26
   0   6   1    0.92    0.37
   0  -6  -1    1.64    0.42
   0   6   2   25.88    1.73
   0  -6  -2   21.31    1.57
   0  -6  -2   22.41    1.47
   0  -6  -3    0.11    0.19
   0  -6  -3    0.57    0.23
   0   6   3    0.05    0.14
   0  -6  -4   32.19    2.00
   0  -6  -4   33.29    1.91
   0   6   4   30.04    1.93
   0  -6  -5   85.93    3.58
   0   6   5   86.00    3.59
   0  -6  -6  113.87    4.37
   0   6   6  118.04    4.45
   0   6   7  141.91    5.11
   0  -6  -7  128.24    4.90
   0   6   8   37.98    2.56
   0   6   8   36.08    2.54
   0  -6  -8   34.70    2.48
   0  -6  -9   24.23    2.17
   0  -6 -10   -0.04    0.24
   0  -6 -11   64.17    3.89
   0   6  11   66.73    3.95
   0   6  12    2.86    0.90
   0  -6 -12    1.55    0.67
   0   6  13   60.28    3.95
   0  -6 -13   51.23    3.73
   0   6  14    3.53    0.92
   0  -6 -14    2.81    0.96
   0  -6 -15    2.12    0.85
   0   6  15    1.47    0.64
   0   6  16    3.63    0.94
   0  -6 -16    4.85    1.27
   0  -6 -17    8.23    1.69
   0   6  17    4.85    1.05
   0  -6 -18   11.81    2.10
   0   6  18   12.25    1.70
   0  -6 -19    0.46    0.57
   0   6  19   -0.01    0.40
   0  -6 -20   13.95    2.49
   0   6  20   16.72    1.97
   0  -6 -21    0.95    0.85
   0   6  21    0.58    0.57
   0  -6 -22    1.84    1.09
   0  -6 -23    7.29    1.95
   0  -6 -24    9.82    2.28
   0  -6 -25   -0.07    0.61
   0   7 -21    0.21    0.76
   0   7 -20    4.24    1.59
   0   7 -19    8.11    1.89
   0   7 -18    1.09    0.88
   0   7 -17    4.27    1.48
   0   7 -16    7.22    1.75
   0   7 -15   39.35    2.66
   0   7 -15   39.54    3.94
   0   7 -14   23.63    2.06
   0   7 -14   28.80    3.23
   0   7 -13    3.18    1.10
   0   7 -12    1.94    0.90
   0   7 -11    4.68    1.14
   0   7 -10    1.44    0.55
   0   7 -10    1.17    0.54
   0  -7  10    0.79    0.28
   0   7  -9    0.61    0.47
   0  -7   9    0.30    0.30
   0   7  -9    0.54    0.43
   0   7  -8    2.28    0.75
   0  -7   8    1.49    0.52
   0  -7   8    1.18    0.59
   0   7  -8    1.86    0.54
   0   7  -7   11.29    1.41
   0   7  -7   11.51    1.58
   0  -7   7   12.92    1.60
   0  -7   7   11.90    1.37
   0  -7   6    6.52    0.98
   0   7  -6    6.60    1.12
   0  -7   6    5.59    0.99
   0   7  -6    6.74    1.05
   0  -7   5    0.97    0.37
   0   7  -5    0.95    0.38
   0   7  -5    0.70    0.37
   0  -7   5    0.73    0.43
   0  -7   4    1.82    0.58
   0   7  -4    2.27    0.63
   0  -7   4    1.74    0.46
   0   7  -4    1.62    0.62
   0  -7   3   29.70    1.97
   0   7  -3   28.50    2.18
   0   7  -3   28.59    2.11
   0   7  -3   29.77    2.05
   0  -7   2   69.35    3.04
   0   7  -2   73.71    3.37
   0   7  -2   68.97    3.39
   0   7  -2   68.57    3.15
   0   7  -1   76.31    3.32
   0   7  -1   79.11    3.28
   0  -7   1   74.41    3.14
   0   7  -1   76.06    3.51
   0  -7   0  164.61    5.07
   0   7   0  164.11    5.05
   0   7   0  171.57    5.56
   0   7   1    0.27    0.36
   0   7   1   -0.04    0.24
   0  -7  -1    0.31    0.22
   0  -7  -1    0.42    0.23
   0  -7  -2   67.53    3.14
   0  -7  -2   67.73    2.89
   0   7   2   70.23    3.19
   0  -7  -3    0.54    0.32
   0   7   3    0.11    0.15
   0  -7  -3    0.35    0.27
   0   7   4   60.20    3.00
   0  -7  -4   62.39    2.86
   0  -7  -4   64.57    3.08
   0  -7  -5   18.66    1.64
   0   7   5   17.88    1.60
   0   7   6    0.49    0.31
   0  -7  -6    0.93    0.42
   0   7   7  149.98    5.50
   0  -7  -7  151.08    5.53
   0  -7  -8    4.25    0.86
   0   7   8    4.40    0.89
   0  -7  -9   -0.37    0.28
   0  -7 -10    1.13    0.58
   0  -7 -11   14.41    1.82
   0   7  11   14.68    1.83
   0   7  12    2.34    0.76
   0  -7 -12    3.56    0.96
   0   7  13   55.91    3.94
   0  -7 -13   55.53    3.96
   0  -7 -14   13.92    2.05
   0  -7 -15   -0.12    0.39
   0  -7 -16   -0.12    0.58
   0   7  17    2.61    0.79
   0  -7 -17    3.04    1.17
   0  -7 -18    9.49    1.94
   0   7  18   10.00    1.58
   0   7  19   -0.29    0.42
   0  -7 -19    0.44    0.41
   0   7  20    8.80    1.55
   0  -7 -20   10.07    2.08
   0   7  21    4.59    1.11
   0  -7 -21    4.67    1.51
   0  -7 -22    1.10    0.70
   0  -7 -23    5.84    1.85
   0  -7 -24   -0.85    0.71
   0  -7 -25    6.66    1.98
   0   8 -20    1.25    0.80
   0   8 -19    0.79    0.80
   0   8 -18    1.40    0.70
   0   8 -17    4.66    1.46
   0   8 -16    1.66    0.91
   0   8 -15    9.06    1.88
   0   8 -14    6.53    1.51
   0   8 -13    4.18    1.24
   0   8 -12   21.19    2.63
   0   8 -11    2.96    0.96
   0   8 -10    5.11    1.22
   0   8  -9   11.58    1.63
   0  -8   9   11.71    1.70
   0   8  -9    8.02    1.48
   0   8  -8    0.07    0.35
   0  -8   8   -0.05    0.43
   0   8  -8   -0.15    0.33
   0  -8   8   -0.32    0.31
   0   8  -7    4.61    0.98
   0  -8   7    2.93    0.82
   0   8  -7    5.65    1.15
   0  -8   7    4.21    0.86
   0   8  -6    3.78    0.88
   0  -8   6    3.81    0.80
   0   8  -6    3.77    0.92
   0  -8   6    3.29    0.77
   0  -8   5   24.16    1.88
   0  -8   5   19.43    1.89
   0   8  -5   22.88    2.09
   0   8  -5   23.35    2.02
   0   8  -4   11.70    1.40
   0  -8   4   11.58    1.29
   0   8  -4   11.46    1.41
   0   8  -3  103.64    4.28
   0  -8   3  101.46    4.05
   0   8  -3   99.78    4.41
   0   8  -2    5.48    0.98
   0   8  -2    5.90    0.98
   0  -8   2    5.64    0.87
   0   8  -2    4.81    0.81
   0  -8   1    2.40    0.53
   0   8  -1    1.99    0.51
   0   8  -1    2.72    0.60
   0   8  -1    2.09    0.52
   0   8   0    7.06    1.05
   0   8   0    6.32    0.91
   0  -8   0    7.34    0.98
   0   8   0    7.04    1.00
   0  -8  -1    0.02    0.16
   0   8   1    0.23    0.31
   0   8   1    0.37    0.38
   0  -8  -1   -0.30    0.40
   0  -8  -2  313.29    8.16
   0  -8  -2  315.98    8.58
   0  -8  -3  126.75    4.80
   0  -8  -3  125.51    4.42
   0   8   3  127.51    4.80
   0  -8  -4   26.09    2.02
   0  -8  -4   22.66    1.74
   0   8   4   26.72    2.03
   0  -8  -5   -0.46    0.53
   0   8   5   -0.07    0.35
   0  -8  -5   -0.12    0.30
   0  -8  -6   14.74    1.58
   0   8   6   15.52    1.64
   0  -8  -7    6.87    1.12
   0   8   7    7.11    1.15
   0  -8  -8  130.30    5.35
   0  -8  -9   11.04    1.50
   0  -8 -10    1.80    0.58
   0   8  10    3.08    0.86
   0   8  11    6.17    1.22
   0  -8 -11    7.35    1.32
   0  -8 -12    2.45    0.86
   0   8  12    3.45    0.94
   0  -8 -13    2.23    0.85
   0   8  13    1.98    0.77
   0  -8 -14  105.82    5.82
   0  -8 -15   -0.45    0.50
   0  -8 -16    0.30    0.34
   0  -8 -17    0.81    0.76
   0  -8 -18    2.57    0.96
   0   8  18    3.98    1.06
   0   8  19    2.16    0.80
   0  -8 -19    2.36    0.96
   0   8  20    1.83    0.76
   0  -8 -20    0.94    1.01
   0   8  21    0.98    0.33
   0  -8 -21    3.41    1.36
   0  -8 -22    5.52    1.91
   0  -8 -23    2.36    1.26
   0  -8 -24    4.94    1.74
   0  -8 -25    4.05    1.76
   0   9 -19    4.00    1.56
   0   9 -18   -0.70    0.83
   0   9 -17    2.75    1.21
   0   9 -16   34.93    3.96
   0   9 -15    0.25    0.67
   0   9 -14    1.27    0.99
   0   9 -13    5.63    1.53
   0   9 -12    4.82    1.37
   0   9 -11   28.45    2.96
   0   9 -10   -0.87    0.71
   0   9  -9   -0.36    0.70
   0  -9   8   23.98    2.15
   0   9  -8   24.23    2.38
   0   9  -8   22.46    2.40
   0  -9   8   22.94    2.38
   0  -9   7    0.62    0.39
   0  -9   7    1.62    0.62
   0   9  -7    1.25    0.53
   0   9  -7    1.31    0.54
   0  -9   6   28.11    2.19
   0   9  -6   27.30    2.49
   0   9  -6   26.93    2.38
   0   9  -6   31.83    2.80
   0   9  -5   10.93    1.44
   0   9  -5   10.92    1.58
   0   9  -5    9.37    1.42
   0  -9   5   11.41    1.36
   0   9  -4   -0.07    0.22
   0   9  -4    0.49    0.46
   0  -9   4    1.05    0.48
   0   9  -4    0.20    0.44
   0  -9   3    0.86    0.39
   0   9  -3    0.29    0.30
   0   9  -3    0.83    0.32
   0   9  -2   10.63    1.33
   0   9  -2   13.44    1.54
   0  -9   2    9.63    1.20
   0   9  -1    3.33    0.76
   0  -9   1    1.73    0.46
   0   9  -1    3.51    0.76
   0   9   0    4.52    0.90
   0   9   0    5.86    0.99
   0  -9   0    4.11    0.77
   0   9   0    4.31    0.80
   0  -9  -1   69.60    3.56
   0   9   1   74.82    3.48
   0   9   1   71.13    3.67
   0  -9  -1   77.50    3.49
   0  -9  -2   18.57    1.77
   0  -9  -2   18.32    1.62
   0   9   2   21.88    1.95
   0  -9  -3    1.25    0.45
   0  -9  -3    1.95    0.55
   0   9   3    1.89    0.54
   0   9   4   59.35    3.30
   0  -9  -4   57.58    2.98
   0  -9  -4   56.48    3.19
   0  -9  -5   63.59    3.46
   0  -9  -5   61.65    3.12
   0   9   5   54.92    3.25
   0   9   6   14.53    1.65
   0  -9  -6   13.54    1.59
   0  -9  -6   16.30    1.60
   0  -9  -7   42.32    2.93
   0  -9  -7   46.53    2.86
   0  -9  -8    5.49    1.05
   0  -9  -9   16.81    1.99
   0  -9 -10    1.75    0.75
   0   9  10    0.76    0.55
   0   9  10    1.32    0.55
   0   9  11   11.10    1.67
   0  -9 -11   10.96    1.65
   0   9  12    0.52    0.45
   0  -9 -12    1.14    0.70
   0  -9 -13   25.91    2.71
   0  -9 -14    0.57    0.49
   0  -9 -15   -0.57    0.80
   0  -9 -16   18.57    2.50
   0  -9 -17    8.06    1.71
   0  -9 -18   -0.17    0.64
   0   9  19   -0.44    0.48
   0  -9 -19    0.30    0.54
   0  -9 -20   13.84    2.57
   0   9  20   12.15    1.99
   0  -9 -21    8.32    1.96
   0   9  21    5.26    1.39
   0  -9 -22    6.13    1.89
   0  -9 -23   10.49    2.44
   0  -9 -24    1.00    0.79
   0  10 -19    1.16    0.98
   0  10 -18    0.55    0.82
   0  10 -17    4.95    1.79
   0  10 -16    9.88    2.20
   0  10 -15    3.18    1.37
   0  10 -14    4.44    1.51
   0  10 -13   45.20    4.14
   0  10 -12    0.73    0.81
   0  10 -11    9.41    1.76
   0  10 -10    4.77    1.27
   0  10  -9   61.63    4.27
   0  10  -8   -0.07    0.67
   0 -10   8   -0.29    0.54
   0  10  -7   32.38    2.96
   0  10  -7   29.94    2.66
   0 -10   7   31.40    2.48
   0 -10   6   56.16    3.31
   0  10  -6   55.65    4.00
   0  10  -6   55.78    3.64
   0  10  -6   58.83    3.88
   0  10  -5   14.04    1.78
   0  10  -5   16.25    1.87
   0 -10   5   14.96    1.65
   0  10  -5   14.43    1.92
   0  10  -4    2.02    0.69
   0 -10   4    1.96    0.63
   0  10  -4    2.81    0.86
   0  10  -4    2.63    0.86
   0  10  -3   23.42    2.20
   0 -10   3   23.40    2.03
   0  10  -3   26.53    2.59
   0  10  -3   23.98    2.15
   0  10  -2   27.56    2.54
   0  10  -2   29.57    2.46
   0  10  -2   35.22    2.58
   0 -10   2   32.15    2.32
   0  10  -1   12.02    1.44
   0 -10   1   10.40    1.29
   0  10  -1   10.23    1.35
   0  10   0    5.32    1.00
   0  10   0    4.65    0.89
   0 -10   0    3.54    0.73
   0 -10  -1    0.53    0.39
   0  10   1    0.80    0.40
   0 -10  -2  124.32    4.78
   0 -10  -2  118.75    5.04
   0 -10  -3   72.68    3.81
   0 -10  -3   70.41    3.47
   0 -10  -4  103.08    4.65
   0 -10  -4  100.42    4.27
   0 -10  -5   16.80    1.66
   0 -10  -5   19.46    1.96
   0 -10  -6   14.74    1.58
   0 -10  -6   13.74    1.66
   0 -10  -7    5.90    1.08
   0 -10  -7    7.58    1.14
   0 -10  -8    5.09    1.09
   0 -10  -8    3.48    0.84
   0  10   9   63.28    3.90
   0 -10  -9   55.97    3.73
   0 -10 -10    3.33    0.99
   0  10  10    3.47    0.98
   0  10  11   19.47    2.33
   0  10  11   15.90    2.04
   0 -10 -11   16.35    2.09
   0  10  12   21.75    2.52
   0 -10 -12   24.92    2.61
   0 -10 -13   68.34    4.61
   0 -10 -14    0.39    0.63
   0 -10 -15   27.63    3.03
   0 -10 -16   -0.19    0.55
   0 -10 -17   20.48    2.73
   0 -10 -18    0.46    0.49
   0 -10 -19    9.10    2.06
   0 -10 -20    1.66    0.98
   0  10  20    0.23    0.59
   0 -10 -21    3.03    1.32
   0  10  21    0.88    0.73
   0 -10 -22    2.20    1.22
   0  10  22    1.44    0.86
   0 -10 -23    6.75    1.97
   0 -10 -24   13.75    2.81
   0  11 -18   -0.56    0.79
   0  11 -17    1.12    0.81
   0  11 -16   17.48    2.91
   0  11 -15    1.14    1.11
   0  11 -14    4.17    1.44
   0  11 -13    2.22    1.13
   0  11 -12    2.23    0.89
   0  11 -11   25.30    2.99
   0  11 -10    0.40    0.54
   0  11  -9   -0.13    0.58
   0 -11   9    0.02    0.41
   0  11  -8   14.40    2.04
   0 -11   8   13.41    1.71
   0  11  -7   63.36    4.33
   0 -11   7   70.73    3.94
   0 -11   6    1.81    0.78
   0  11  -6    2.70    0.98
   0  11  -6    0.36    0.71
   0  11  -5  108.34    5.74
   0  11  -5  104.58    5.18
   0  11  -5   95.19    5.15
   0 -11   5  102.99    4.69
   0  11  -4   93.29    4.93
   0  11  -4   97.43    5.29
   0 -11   4   94.73    4.47
   0  11  -4   98.82    4.87
   0  11  -3   13.23    1.71
   0 -11   3   12.92    1.54
   0  11  -3   12.41    1.80
   0  11  -3   13.49    1.79
   0  11  -2   26.95    2.35
   0  11  -2   29.17    2.73
   0  11  -2   28.29    2.52
   0 -11   2   25.83    2.18
   0  11  -1   14.18    1.72
   0 -11   1   11.60    1.42
   0  11  -1   13.74    1.83
   0  11  -1   11.34    1.47
   0  11   0   14.59    1.80
   0  11   0   12.58    1.51
   0 -11   0   11.90    1.44
   0  11   0   13.39    1.67
   0  11   1    7.13    1.18
   0  11   1    8.12    1.22
   0 -11  -1    7.04    1.08
   0 -11  -2   65.79    3.50
   0 -11  -2   61.15    3.63
   0 -11  -3    3.54    0.83
   0 -11  -3    2.36    0.71
   0 -11  -4  113.81    5.15
   0 -11  -4  110.31    4.71
   0 -11  -5  228.01    7.87
   0 -11  -5  231.57    7.38
   0 -11  -6    2.08    0.73
   0 -11  -6    2.30    0.67
   0  11   7    4.86    1.05
   0 -11  -7    4.59    0.92
   0 -11  -7    5.57    1.12
   0 -11  -8   40.41    2.89
   0 -11  -8   36.65    2.99
   0  11   8   40.61    3.16
   0  11   9   14.76    1.91
   0 -11  -9   15.45    1.99
   0 -11  -9   17.58    1.95
   0 -11 -10   -0.43    0.69
   0  11  10    0.34    0.27
   0 -11 -11   66.23    4.33
   0  11  11   69.12    4.51
   0 -11 -12   65.78    4.48
   0 -11 -13    1.32    0.82
   0 -11 -14   53.53    4.25
   0 -11 -15    0.84    0.72
   0 -11 -16    0.51    0.54
   0 -11 -17    6.63    1.59
   0 -11 -18    4.31    1.39
   0 -11 -19    0.57    0.68
   0 -11 -20    0.32    0.45
   0  11  21   11.87    2.19
   0 -11 -21   12.35    2.49
   0 -11 -22    0.32    0.60
   0  11  22   -0.25    0.47
   0 -11 -23   11.14    2.58
   0 -11 -24    0.83    0.83
   0  12 -17    4.77    1.56
   0  12 -16    7.63    2.01
   0  12 -15   -0.01    0.49
   0  12 -14    6.39    1.88
   0  12 -13    0.25    0.72
   0  12 -12    7.93    1.77
   0  12 -11    0.76    0.85
   0  12 -10    9.79    1.84
   0  12  -9    6.07    1.37
   0 -12   9    6.27    1.24
   0  12  -8   17.92    2.38
   0 -12   8   20.00    2.21
   0  12  -7    0.04    0.58
   0 -12   7   -1.22    0.72
   0 -12   6   95.56    4.74
   0  12  -6   96.58    5.50
   0  12  -5    2.65    0.90
   0 -12   5    1.78    0.84
   0  12  -4  253.04    9.53
   0  12  -4  261.80    8.90
   0  12  -4  242.75    8.86
   0 -12   4  265.66    8.38
   0  12  -3    3.42    0.98
   0 -12   3    2.27    0.71
   0  12  -3    2.03    0.77
   0  12  -3    2.12    0.87
   0 -12   2    9.19    1.32
   0  12  -2   10.82    1.55
   0  12  -2    9.62    1.60
   0  12  -2    8.92    1.47
   0  12  -1   30.10    2.54
   0 -12   1   25.62    2.24
   0  12  -1   28.84    2.59
   0  12  -1   30.98    2.88
   0  12   0    5.96    1.23
   0  12   0    5.19    1.07
   0  12   0    6.47    1.16
   0 -12   0    6.32    1.14
   0  12   1   35.52    3.00
   0 -12  -1   38.04    2.75
   0  12   1   40.39    3.02
   0  12   1   43.00    2.99
   0 -12  -2    0.86    0.50
   0  12   2    0.58    0.52
   0 -12  -2    1.29    0.55
   0  12   3    4.21    0.99
   0 -12  -3    3.41    0.80
   0 -12  -3    3.11    0.83
   0 -12  -4    7.61    1.21
   0 -12  -4    8.16    1.32
   0  12   4    6.86    1.25
   0 -12  -5   14.83    1.80
   0  12   5   10.96    1.64
   0 -12  -5   15.58    1.73
   0 -12  -6   30.19    2.73
   0  12   6   31.42    2.78
   0 -12  -6   33.90    2.64
   0  12   7    1.19    0.56
   0 -12  -7    0.38    0.44
   0 -12  -7    1.52    0.59
   0 -12  -8   26.38    2.37
   0 -12  -8   26.70    2.65
   0  12   8   28.94    2.75
   0  12   9  113.18    5.75
   0 -12  -9  115.09    5.42
   0 -12  -9  115.41    5.80
   0 -12 -10    6.10    1.32
   0 -12 -10    5.28    1.12
   0  12  10    5.34    1.30
   0  12  11   79.97    5.03
   0 -12 -11   88.81    5.24
   0 -12 -11   96.13    5.10
   0 -12 -12    3.70    0.99
   0 -12 -13   14.79    2.23
   0 -12 -14    1.96    0.96
   0 -12 -15   54.42    4.49
   0 -12 -16    0.74    0.69
   0 -12 -17   11.44    2.08
   0 -12 -18    6.15    1.57
   0 -12 -19   -0.28    0.74
   0 -12 -20    2.35    1.18
   0 -12 -21    1.51    1.22
   0  12  21    1.75    1.17
   0 -12 -22    1.06    1.14
   0  12  22    0.25    0.80
   0 -12 -23    2.54    1.23
   0 -12 -24    1.43    1.11
   0  13 -16    2.99    1.41
   0  13 -15    2.54    1.40
   0  13 -14    2.05    1.19
   0  13 -13    0.10    0.58
   0  13 -12    7.66    1.78
   0  13 -11    4.07    1.35
   0  13 -10   20.15    2.72
   0 -13   9    9.99    1.62
   0  13  -9   10.02    1.87
   0  13  -8   30.81    3.23
   0 -13   8   27.94    2.71
   0  13  -7   22.31    2.68
   0 -13   7   26.73    2.58
   0  13  -6   33.19    3.22
   0 -13   6   27.09    2.58
   0 -13   5   86.65    4.53
   0  13  -5   80.68    5.07
   0 -13   4    1.35    0.64
   0  13  -4    2.80    1.05
   0  13  -3   40.41    3.34
   0 -13   3   41.39    3.03
   0  13  -2  155.47    6.53
   0 -13   2  138.65    5.88
   0  13  -2  148.65    7.00
   0  13  -2  151.11    6.63
   0  13  -1   19.72    2.36
   0  13  -1   22.11    2.39
   0  13  -1   23.94    2.37
   0 -13   1   24.08    2.26
   0  13   0    2.09    0.71
   0 -13   0    0.83    0.39
   0  13   0    2.55    0.75
   0  13   0    0.67    0.48
   0  13   1    0.29    0.60
   0 -13  -1    0.28    0.32
   0  13   1   -0.10    0.41
   0  13   1    0.21    0.37
   0  13   2    3.93    0.99
   0 -13  -2    3.90    0.87
   0  13   2    4.64    1.05
   0 -13  -3   37.02    2.82
   0  13   3   34.71    3.06
   0 -13  -3   37.82    3.06
   0  13   4   25.20    2.57
   0 -13  -4   27.01    2.39
   0 -13  -4   25.94    2.53
   0 -13  -5   -0.10    0.34
   0 -13  -5   -0.69    0.44
   0  13   5    0.33    0.51
   0 -13  -6    2.05    0.57
   0 -13  -6    2.16    0.75
   0  13   6    1.56    0.65
   0 -13  -7   18.68    2.27
   0  13   7   19.00    2.28
   0 -13  -7   18.03    2.01
   0 -13  -8   15.84    1.88
   0  13   8   14.63    1.98
   0 -13  -8   15.65    2.09
   0  13   9   24.46    2.82
   0 -13  -9   26.68    2.74
   0 -13  -9   25.82    2.46
   0 -13 -10    2.60    0.99
   0  13  10    2.88    1.02
   0 -13 -10    2.93    0.96
   0 -13 -11   29.15    3.07
   0 -13 -11   32.36    2.95
   0 -13 -12   37.40    3.48
   0 -13 -12   39.57    3.34
   0 -13 -13   60.29    4.61
   0 -13 -14    0.81    0.90
   0 -13 -15   11.54    2.13
   0 -13 -16   27.36    3.29
   0 -13 -17    7.73    1.87
   0 -13 -18    8.75    2.00
   0 -13 -19   -0.76    0.81
   0 -13 -20    0.29    0.57
   0 -13 -21    0.33    0.65
   0 -13 -22    1.19    0.97
   0  13  22    1.07    0.74
   0 -13 -23    2.65    1.30
   0  14 -15    2.10    0.93
   0  14 -14    7.18    1.97
   0  14 -13    4.46    1.43
   0  14 -12   -0.04    0.65
   0  14 -11    2.45    1.04
   0  14 -10   -0.41    0.57
   0  14  -9    0.66    0.69
   0 -14   8    3.88    1.05
   0  14  -8    3.85    1.25
   0 -14   7   12.83    1.83
   0  14  -7   10.31    1.86
   0 -14   6    0.88    0.61
   0  14  -6   -0.26    0.72
   0  14  -5    6.94    1.56
   0 -14   5    8.90    1.51
   0 -14   4   23.45    2.38
   0  14  -4   20.11    2.51
   0 -14   3   15.03    1.85
   0  14  -3   14.02    2.05
   0  14  -2   10.47    1.71
   0 -14   2   10.27    1.56
   0  14  -1    2.98    0.89
   0 -14   1    3.43    0.91
   0  14   0    6.90    1.29
   0  14   0    6.07    1.37
   0 -14   0    6.02    1.09
   0  14   1   -0.69    0.71
   0 -14  -1   -0.65    0.74
   0  14   1   -0.58    0.68
   0  14   2    4.79    1.11
   0 -14  -2    6.97    1.21
   0  14   2    8.55    1.63
   0 -14  -3    0.15    0.28
   0  14   3   -0.81    0.65
   0 -14  -4   10.12    1.64
   0  14   4   13.60    1.94
   0 -14  -4   10.05    1.52
   0  14   5    7.25    1.48
   0 -14  -5    6.75    1.24
   0 -14  -5    7.25    1.44
   0 -14  -6   15.03    1.89
   0  14   6   14.71    2.04
   0 -14  -6   14.07    1.91
   0  14   7   -0.37    0.44
   0 -14  -7   -0.32    0.60
   0 -14  -7    0.22    0.35
   0  14   8   10.03    1.82
   0 -14  -8   15.20    2.08
   0 -14  -8   13.20    1.80
   0 -14  -9    6.32    1.32
   0 -14  -9    4.02    1.12
   0 -14 -10   37.58    3.16
   0 -14 -10   33.07    3.20
   0 -14 -11   12.93    1.92
   0 -14 -11   13.00    2.02
   0 -14 -12   25.15    2.70
   0 -14 -12   22.30    2.76
   0 -14 -13    4.83    1.24
   0 -14 -13    5.32    1.37
   0 -14 -14   17.11    2.33
   0 -14 -14   14.52    2.41
   0 -14 -15   14.54    2.32
   0 -14 -16   10.43    2.06
   0 -14 -17   -0.14    0.44
   0 -14 -18   -0.08    0.44
   0 -14 -19    1.32    0.86
   0 -14 -20    2.56    1.32
   0 -14 -21    0.49    0.78
   0 -14 -22    0.84    0.88
   0  14  22    0.91    1.06
   0 -14 -23   -0.40    0.94
   0  15 -14    0.75    0.99
   0  15 -13    6.68    1.79
   0  15 -12    0.51    0.64
   0  15 -11    0.21    0.53
   0  15 -10    1.67    0.94
   0  15  -9    0.39    0.56
   0  15  -8   -0.44    0.49
   0 -15   8    0.00    0.36
   0 -15   7   -0.49    0.45
   0  15  -7   -0.78    0.67
   0 -15   6    9.84    1.63
   0  15  -6    9.35    1.81
   0 -15   5    3.88    1.05
   0  15  -5    2.74    0.95
   0 -15   4    7.54    1.42
   0  15  -4    9.70    1.83
   0 -15   3   28.23    2.69
   0  15  -3   32.87    3.19
   0 -15   2    9.49    1.53
   0  15  -2   12.42    2.01
   0 -15   1   12.69    1.69
   0  15  -1   11.35    1.79
   0 -15   0   -0.25    0.47
   0  15   0   -0.10    0.52
   0 -15  -1   24.70    2.44
   0  15   1   26.57    2.75
   0 -15  -2    0.74    0.31
   0  15   2    1.21    0.60
   0  15   3   20.31    2.37
   0 -15  -3   21.66    2.28
   0 -15  -4    0.59    0.33
   0 -15  -4    0.45    0.37
   0 -15  -5    1.33    0.62
   0 -15  -5    1.61    0.44
   0 -15  -6   27.10    2.59
   0 -15  -6   21.66    2.53
   0 -15  -7    2.33    0.77
   0 -15  -7    4.56    1.21
   0 -15  -8   46.28    3.52
   0 -15  -8   44.00    3.73
   0 -15  -9    1.12    0.68
   0 -15  -9    0.78    0.47
   0 -15 -10   12.34    1.85
   0 -15 -10   10.09    1.90
   0 -15 -11    3.21    1.15
   0 -15 -11    2.46    0.82
   0 -15 -12    3.02    1.05
   0 -15 -12    2.15    0.79
   0 -15 -13    3.22    1.09
   0 -15 -13    4.10    1.22
   0 -15 -14    2.77    1.07
   0 -15 -14    5.38    1.40
   0 -15 -15    6.14    1.49
   0 -15 -15    6.29    1.64
   0 -15 -16    0.66    0.48
   0 -15 -16    0.52    0.38
   0 -15 -17    0.15    0.62
   0 -15 -18    0.89    0.64
   0 -15 -19    1.78    1.09
   0 -15 -20    7.70    1.99
   0 -15 -21    4.54    1.60
   0 -15 -22   -0.06    0.78
   0  16 -13    1.17    0.57
   0  16 -12    0.18    0.46
   0  16 -11    2.67    1.16
   0  16 -10    0.15    0.53
   0  16  -9    0.66    0.79
   0  16  -8    0.21    0.43
   0 -16   8    0.66    0.67
   0 -16   7    0.28    0.41
   0  16  -7    0.63    0.73
   0 -16   6    0.68    0.54
   0  16  -6    0.75    0.60
   0 -16   5    2.23    0.83
   0  16  -5    1.49    0.66
   0 -16   4   17.47    2.15
   0  16  -4   17.92    2.51
   0 -16   3    0.20    0.30
   0  16  -3    1.32    0.88
   0 -16   2    0.51    0.64
   0  16  -2    1.49    0.80
   0  16  -1    3.63    1.08
   0 -16   1    4.26    1.03
   0  16   0    2.42    0.87
   0 -16   0    3.00    0.86
   0 -16  -1    0.00    0.33
   0  16   1    1.42    0.73
   0 -16  -2   15.26    1.97
   0  16   2   19.66    2.42
   0  16   3    3.07    0.87
   0 -16  -3    3.67    0.97
   0 -16  -4    6.17    1.25
   0  16   4    7.65    1.48
   0 -16  -5    0.46    0.44
   0 -16  -5   -0.37    0.50
   0 -16  -6    8.25    1.66
   0 -16  -6    7.68    1.43
   0 -16  -7   10.79    1.72
   0 -16  -7   13.47    2.05
   0 -16  -8    7.36    1.62
   0 -16  -8    6.75    1.34
   0 -16  -9    1.14    0.58
   0 -16  -9    2.08    0.79
   0 -16 -10    2.18    0.85
   0 -16 -10    2.84    1.01
   0 -16 -11    0.12    0.36
   0 -16 -11    0.06    0.34
   0 -16 -12    0.07    0.54
   0 -16 -12   -0.58    0.36
   0 -16 -13    1.03    0.55
   0 -16 -13    3.34    1.19
   0 -16 -14    0.38    0.40
   0 -16 -14   -0.11    0.42
   0 -16 -15   -0.11    0.49
   0 -16 -15   -0.29    0.35
   0 -16 -16    0.67    0.66
   0 -16 -16    1.33    0.91
   0 -16 -17    0.47    0.63
   0 -16 -17    0.71    0.76
   0 -16 -18    2.86    1.15
   0 -16 -18    5.12    1.59
   0 -16 -19    0.30    0.77
   0 -16 -19   -0.62    0.78
   0 -16 -20    2.11    0.90
   0 -16 -21    0.88    0.64
   0 -16 -22   -0.49    0.90
   0  17 -11    2.76    1.24
   0  17 -10    1.93    0.83
   0  17  -9    3.81    1.47
   0 -17   8    1.47    0.72
   0  17  -8    4.19    1.36
   0  17  -7    0.74    0.69
   0 -17   7   -0.07    0.36
   0  17  -6    2.73    1.12
   0 -17   6    3.82    1.10
   0  17  -5   -0.34    0.62
   0 -17   5    0.62    0.60
   0 -17   4    3.85    1.10
   0  17  -4    4.51    1.33
   0 -17   3    0.44    0.45
   0  17  -3    0.14    0.51
   0 -17   2    0.29    0.51
   0  17  -2   -0.24    0.69
   0 -17   1   -0.05    0.33
   0  17  -1    0.71    0.67
   0 -17   0    0.34    0.50
   0  17   0    1.32    0.76
   0  17   1   -0.26    0.47
   0 -17  -1    0.25    0.54
   0  17   2    0.36    0.37
   0 -17  -2   -0.50    0.58
   0 -17  -3   -0.36    0.69
   0  17   3    1.38    0.69
   0 -17  -4    0.75    0.60
   0  17   4    0.07    0.47
   0  17   5    0.38    0.40
   0 -17  -5    0.88    0.59
   0 -17  -6   -0.16    0.56
   0 -17  -6    0.50    0.57
   0 -17  -7    2.94    0.97
   0 -17  -7    2.67    1.00
   0 -17  -8    2.14    0.85
   0 -17  -8   -1.04    0.66
   0 -17  -9    1.11    0.72
   0 -17  -9    1.51    0.85
   0 -17 -10    0.74    0.52
   0 -17 -10   -0.02    0.54
   0 -17 -11    0.73    0.75
   0 -17 -11   -0.13    0.37
   0 -17 -12    0.80    0.60
   0 -17 -12   -0.88    0.74
   0 -17 -13    5.49    1.46
   0 -17 -13    4.31    1.24
   0 -17 -14   -0.27    0.55
   0 -17 -14    0.20    0.41
   0 -17 -15    5.06    1.58
   0 -17 -15    4.06    1.25
   0 -17 -16    7.59    1.71
   0 -17 -16    6.86    1.72
   0 -17 -17    3.24    1.36
   0 -17 -17    3.21    1.29
   0 -17 -18    2.33    1.12
   0 -17 -18    2.28    1.17
   0 -17 -19    3.02    1.33
   0 -17 -19    1.74    0.73
   0 -17 -20   -0.69    0.57
   0 -17 -20   -0.27    0.69
   0  18  -9   -1.48    0.97
   0  18  -8    1.06    0.96
   0 -18   7   -0.16    0.39
   0  18  -7    1.03    0.84
   0 -18   6    3.27    1.05
   0  18  -6    1.42    0.80
   0 -18   5    3.28    1.11
   0  18  -5    1.58    0.91
   0  18  -4    2.04    0.97
   0 -18   4    2.74    0.90
   0 -18   3    0.57    0.50
   0  18  -3    0.88    0.71
   0  18  -2    1.13    0.85
   0 -18   2    1.58    0.75
   0 -18   1    0.57    0.51
   0  18  -1   -0.02    0.43
   0  18   0    3.52    1.20
   0 -18   0    4.39    1.19
   0  18   1    0.56    0.53
   0 -18  -1    1.41    0.69
   0 -18  -2    0.07    0.40
   0  18   2   -0.69    0.66
   0  18   3    3.35    1.13
   0 -18  -3    1.48    0.66
   0 -18  -4   -0.42    0.62
   0  18   4    0.19    0.41
   0 -18  -5    0.58    0.64
   0  18   5   -0.84    0.73
   0 -18  -6    3.14    0.95
   0  18   6    2.12    0.93
   0 -18  -7    5.50    1.35
   0 -18  -7    4.35    1.27
   0 -18  -8   -0.08    0.48
   0 -18  -8    0.28    0.59
   0 -18  -9    0.23    0.47
   0 -18  -9    0.27    0.47
   0 -18 -10    2.70    1.13
   0 -18 -10    3.71    1.17
   0 -18 -11    5.23    1.35
   0 -18 -11    3.57    1.27
   0 -18 -12   -0.15    0.75
   0 -18 -12   -0.14    0.35
   0 -18 -13    0.55    0.86
   0 -18 -13    0.81    0.97
   0 -18 -14    1.23    0.70
   0 -18 -14    2.03    0.88
   0 -18 -15    1.01    0.77
   0 -18 -15   -0.11    0.49
   0 -18 -16    6.10    1.59
   0 -18 -16    8.08    1.99
   0 -18 -17    0.42    0.73
   0 -18 -18   16.73    2.97
   0  19  -6    3.12    1.34
   0  19  -5    0.63    0.74
   0 -19   4    0.21    0.40
   0  19  -4   -0.65    0.61
   0 -19   3   -0.61    0.49
   0  19  -3    0.86    0.75
   0  19  -2    0.88    0.72
   0 -19   2    0.24    0.51
   0  19  -1    2.31    1.10
   0 -19   1    3.22    1.09
   0 -19   0   14.85    2.12
   0  19   0   13.92    2.33
   0 -19  -1    2.24    0.92
   0  19   1    2.48    1.02
   0 -19  -2    0.57    0.51
   0  19   2    0.63    0.78
   0  19   3    0.98    0.68
   0 -19  -3    0.78    0.57
   0  19   4    0.58    0.38
   0 -19  -4   -0.36    0.51
   0 -19  -5    4.54    1.19
   0  19   5    5.20    1.40
   0  19   6    0.97    0.73
   0 -19  -6   -0.22    0.54
   0 -19  -7    0.99    0.71
   0 -19  -8   -0.15    0.70
   0 -19  -8    0.31    0.55
   0 -19  -9    0.60    0.52
   0 -19  -9    0.37    0.56
   0 -19 -10    5.78    1.45
   0 -19 -10    9.09    1.89
   0 -19 -11    0.94    0.73
   0 -19 -12   -0.34    0.73
   0 -19 -13   -0.49    0.70
   0 -19 -14   -0.54    0.86
   0  20   3    0.83    0.72
   0  20   4    4.61    1.50
   0  20   5    0.56    0.70
   0  20   6    1.01    0.88
   0  20   7   -0.57    0.72
   0  20   8    0.33    0.57
   1 -20  -6    2.04    0.85
   1 -20  -5    0.97    0.65
   1 -20  -4   -0.18    0.48
   1 -20  -3    0.88    0.70
   1 -20  -2    0.68    0.41
   1 -20  -1    5.46    1.44
   1 -20   0    1.32    0.84
   1 -19 -14    1.14    0.92
   1 -19 -13    1.18    0.76
   1 -19 -12    3.85    1.40
   1 -19 -11    1.00    0.70
   1 -19 -10    1.08    0.91
   1 -19  -9   -0.07    0.48
   1 -19  -8    0.47    0.63
   1 -19  -7    1.58    0.76
   1 -19  -6   -0.03    0.38
   1 -19  -5    3.47    1.19
   1 -19  -4    1.35    0.88
   1 -19  -3   -0.06    0.49
   1 -19  -2   -0.61    0.56
   1 -19  -1    1.58    0.77
   1 -19   0    0.61    0.63
   1 -19   1    2.48    1.05
   1 -19   2    0.00    0.45
   1 -19   3    0.86    0.83
   1 -19   4    2.17    0.91
   1 -19   5    0.29    0.66
   1 -19   6    1.22    0.69
   1 -19   7    2.99    1.14
   1 -18 -17   14.59    2.58
   1 -18 -16    0.59    0.86
   1 -18 -15    4.75    1.49
   1 -18 -14    0.76    0.88
   1 -18 -13    7.16    1.74
   1 -18 -13    3.57    1.32
   1 -18 -12    0.10    0.43
   1 -18 -12    2.37    1.01
   1 -18 -11    2.82    1.09
   1 -18 -11    5.37    1.53
   1 -18 -10    1.09    0.70
   1 -18 -10    0.10    0.52
   1 -18  -9    4.05    1.18
   1 -18  -9    3.43    1.25
   1 -18  -8    0.62    0.57
   1 -18  -8    0.25    0.49
   1 -18  -7    0.56    0.44
  -1  18   6    3.29    1.08
   1 -18  -6    2.22    0.89
   1 -18  -5    0.21    0.47
  -1  18   5   -0.94    0.64
   1 -18  -4    3.11    1.02
  -1  18   4    2.99    1.02
  -1  18   3    1.37    0.61
   1 -18  -3    1.25    0.78
   1 -18  -2    0.70    0.50
  -1  18   2    0.11    0.36
   1 -18  -1    0.24    0.58
  -1  18   1    1.62    0.92
  -1  18   0    2.60    1.03
   1 -18   0    4.27    1.22
  -1  18  -1    0.29    0.58
   1 -18   1    1.31    0.86
  -1  18  -2    2.12    1.00
   1 -18   2    1.73    0.92
   1 -18   3   -0.09    0.52
  -1  18  -3   -0.32    0.38
  -1  18  -4    0.79    0.62
   1 -18   4    1.36    0.83
  -1  18  -5    1.22    0.75
   1 -18   5    0.00    0.50
   1 -18   6    5.22    1.32
   1 -18   7    1.20    0.78
   1 -18   8    6.40    1.56
   1 -18   9    1.27    0.95
   1 -17 -19    4.32    1.44
   1 -17 -18    9.09    2.07
   1 -17 -17    3.28    1.35
   1 -17 -17    3.22    1.15
   1 -17 -16    2.50    1.12
   1 -17 -16    3.92    1.33
   1 -17 -15    6.37    1.71
   1 -17 -15    4.09    1.37
   1 -17 -14    1.30    0.63
   1 -17 -14    3.89    1.28
   1 -17 -13    3.07    1.10
   1 -17 -13    1.22    0.83
   1 -17 -12   18.46    2.61
   1 -17 -12   19.40    2.68
   1 -17 -11   11.14    1.94
   1 -17 -11   10.18    1.93
   1 -17 -10    1.13    0.81
   1 -17 -10    1.64    0.86
   1 -17  -9    0.20    0.36
   1 -17  -9   -0.84    0.73
   1 -17  -8    1.04    0.76
   1 -17  -8    0.57    0.71
   1 -17  -7    0.43    0.51
   1 -17  -7    0.38    0.47
   1 -17  -6    4.56    1.19
   1 -17  -5    0.57    0.56
  -1  17   5    0.28    0.68
   1 -17  -4    5.80    1.39
  -1  17   4    6.53    1.39
  -1  17   3    1.24    0.62
   1 -17  -3    1.10    0.83
  -1  17   2    0.23    0.48
   1 -17  -2   -0.14    0.51
   1 -17  -1    0.04    0.44
  -1  17   1   -0.42    0.33
   1 -17   0    1.61    0.73
  -1  17   0    1.55    0.93
   1 -17   1   -0.36    0.46
  -1  17  -1    0.19    0.34
  -1  17  -2   -0.06    0.57
   1 -17   2    1.16    0.73
  -1  17  -3    1.88    0.80
   1 -17   3    2.98    1.04
   1 -17   4    0.92    0.71
  -1  17  -4    0.12    0.44
   1 -17   5   -0.47    0.48
  -1  17  -5    0.87    0.70
  -1  17  -6    1.65    0.95
   1 -17   6    1.17    0.76
  -1  17  -7    0.04    0.41
   1 -17   7    0.47    0.74
  -1  17  -8    0.69    0.74
   1 -17   8    2.32    0.98
  -1  17  -9   -0.20    0.52
   1 -17   9    0.74    0.59
  -1  17 -10    1.47    0.90
   1 -16 -20   -1.60    1.10
   1 -16 -20   -0.52    0.67
   1 -16 -19    0.34    0.62
   1 -16 -19    0.00    0.56
   1 -16 -18   -1.78    1.16
   1 -16 -18    0.39    0.45
   1 -16 -17    0.17    0.53
   1 -16 -17    0.07    0.50
   1 -16 -16   -0.01    0.50
   1 -16 -16    2.57    1.11
   1 -16 -15    0.77    0.69
   1 -16 -15    1.16    0.75
   1 -16 -14   13.41    2.23
   1 -16 -14   11.13    2.05
   1 -16 -13    1.23    0.78
   1 -16 -13    0.78    0.74
   1 -16 -12    0.08    0.55
   1 -16 -12    0.08    0.43
   1 -16 -11   -0.15    0.56
   1 -16 -11   -0.20    0.39
   1 -16 -10    2.15    0.88
   1 -16 -10    2.34    0.99
   1 -16  -9    3.69    1.02
   1 -16  -9    4.64    1.26
   1 -16  -8    0.51    0.34
   1 -16  -8   -0.41    0.66
   1 -16  -7    8.36    1.62
   1 -16  -7    9.37    1.68
   1 -16  -6    1.09    0.65
   1 -16  -6    1.03    0.37
   1 -16  -5    8.67    1.60
  -1  16   4    3.40    1.01
   1 -16  -4    2.96    0.97
  -1  16   3    0.96    0.53
   1 -16  -3    2.28    0.77
   1 -16  -2   -0.44    0.62
  -1  16   2   -0.35    0.50
  -1  16   1    0.98    0.67
   1 -16  -1    0.57    0.47
   1 -16   0    0.14    0.45
  -1  16   0   -0.23    0.41
   1 -16   1    1.24    0.58
  -1  16  -1    0.72    0.56
   1 -16   2    0.67    0.52
  -1  16  -2    0.20    0.49
   1 -16   3    1.65    0.83
  -1  16  -3   -0.35    0.41
   1 -16   4    3.83    1.20
  -1  16  -4    2.70    1.03
  -1  16  -5   -0.01    0.33
   1 -16   5    1.00    0.60
  -1  16  -6    0.03    0.35
   1 -16   6    0.23    0.45
   1 -16   7    1.70    0.79
  -1  16  -7    1.68    0.92
  -1  16  -8    0.67    0.61
   1 -16   8    1.65    0.75
  -1  16  -9   -1.11    1.02
   1 -16   9    0.23    0.45
   1 -16  10    0.65    0.60
  -1  16 -10   -0.22    0.67
  -1  16 -11    1.79    0.93
  -1  16 -12   -0.72    0.79
  -1  16 -13    2.08    1.20
   1 -15 -22    3.93    1.55
  -1  15  22   -0.47    0.81
   1 -15 -21    0.65    0.72
  -1  15  21    4.42    1.56
   1 -15 -20    3.22    1.35
   1 -15 -19    2.15    1.13
   1 -15 -18    0.99    0.84
   1 -15 -17    0.40    0.65
   1 -15 -17   -0.06    0.70
   1 -15 -16    5.27    1.48
   1 -15 -16    6.73    1.63
   1 -15 -15   32.58    3.52
   1 -15 -15   35.14    3.65
   1 -15 -14   13.91    2.26
   1 -15 -14   11.61    2.08
   1 -15 -13    0.56    0.43
   1 -15 -13    1.72    0.86
   1 -15 -12   -0.06    0.40
   1 -15 -12    0.81    0.75
   1 -15 -11   19.68    2.52
   1 -15 -11   20.29    2.57
   1 -15 -10    4.23    1.10
   1 -15 -10    4.85    1.13
   1 -15  -9   -0.61    0.71
   1 -15  -9   -0.63    0.62
  -1  15   8   12.56    1.97
   1 -15  -8   11.30    1.80
   1 -15  -8   12.90    1.96
  -1  15   7    9.01    1.54
   1 -15  -7    7.74    1.48
   1 -15  -7    8.91    1.57
   1 -15  -6    2.44    0.91
  -1  15   6    1.12    0.65
   1 -15  -6    1.88    0.60
   1 -15  -5    0.22    0.43
  -1  15   5    0.80    0.68
   1 -15  -5    0.08    0.34
  -1  15   4    4.84    1.21
   1 -15  -4    5.04    1.16
  -1  15   3   -0.52    0.34
  -1  15   3   -0.17    0.54
   1 -15  -3   -0.10    0.44
   1 -15  -2    0.27    0.42
  -1  15   2    0.84    0.64
  -1  15   2    0.50    0.36
  -1  15   1   14.86    2.12
  -1  15   1   12.94    1.81
   1 -15  -1   12.83    1.82
  -1  15   0    2.42    0.80
   1 -15   0    1.44    0.54
  -1  15  -1    0.27    0.49
   1 -15   1   -0.27    0.71
   1 -15   2   -0.08    0.52
  -1  15  -2   -0.75    0.55
   1 -15   3    0.57    0.57
  -1  15  -3   -0.21    0.48
   1 -15   4   17.29    2.20
  -1  15  -4   17.10    2.32
   1 -15   5    0.31    0.53
  -1  15  -5    0.87    0.56
  -1  15  -6    0.35    0.61
   1 -15   6    0.45    0.64
   1 -15   7    2.45    0.94
  -1  15  -7    1.47    0.75
   1 -15   8    4.31    1.17
  -1  15  -8    4.52    1.21
   1 -15   9    2.24    0.87
  -1  15  -9    0.05    0.35
   1 -15  10    1.14    0.69
  -1  15 -10   -0.09    0.85
  -1  15 -11   -0.25    0.74
  -1  15 -12   -0.12    0.66
  -1  15 -13   -0.60    0.78
  -1  15 -14    1.82    1.04
  -1  15 -15    2.59    1.27
   1 -14 -23    0.86    0.74
   1 -14 -22   -1.22    1.03
  -1  14  22   -0.40    0.61
  -1  14  21    3.38    1.58
   1 -14 -21    0.35    0.57
   1 -14 -20    1.74    1.04
   1 -14 -19    0.40    0.78
   1 -14 -18    2.34    1.14
   1 -14 -17    1.30    0.87
   1 -14 -16    5.26    1.46
   1 -14 -15    0.89    0.74
   1 -14 -15   -0.08    0.63
   1 -14 -14    0.57    0.45
   1 -14 -14    0.07    0.40
   1 -14 -13   19.84    2.59
   1 -14 -13   19.65    2.60
   1 -14 -12    0.88    0.72
   1 -14 -12    1.23    0.59
   1 -14 -11   14.83    2.12
   1 -14 -11   15.20    2.19
  -1  14  10   63.08    4.44
   1 -14 -10   64.04    4.46
   1 -14 -10   70.02    4.60
   1 -14  -9    8.48    1.51
  -1  14   9   10.45    1.76
   1 -14  -9    9.54    1.65
   1 -14  -8   34.54    3.05
  -1  14   8   27.69    2.96
   1 -14  -8   33.32    3.01
   1 -14  -7    3.88    0.91
  -1  14   7    5.95    1.27
   1 -14  -7    4.50    0.99
   1 -14  -6   -0.18    0.67
  -1  14   6   -0.85    0.62
   1 -14  -6   -0.49    0.54
  -1  14   5   97.19    5.23
   1 -14  -5  111.29    5.41
   1 -14  -5  100.23    5.32
   1 -14  -4    0.23    0.54
   1 -14  -4   -0.14    0.42
  -1  14   4    0.11    0.33
  -1  14   3   12.51    1.64
   1 -14  -3   10.62    1.58
  -1  14   3    7.47    1.37
  -1  14   2   12.42    1.79
   1 -14  -2   16.45    2.00
  -1  14   2   13.37    1.73
  -1  14   1   18.59    2.08
   1 -14  -1   18.33    2.12
  -1  14   1   16.25    2.08
   1 -14   0    0.58    0.46
  -1  14   0    2.06    0.82
  -1  14   0    0.21    0.67
   1 -14   1   88.42    4.96
  -1  14  -1   94.88    5.07
  -1  14  -1  103.73    5.60
  -1  14  -2   17.90    2.20
   1 -14   2   17.68    2.08
  -1  14  -3   25.92    2.64
   1 -14   3   26.45    2.64
  -1  14  -4   21.98    2.48
   1 -14   4   22.41    2.47
   1 -14   5    3.32    1.01
  -1  14  -5    1.71    0.74
  -1  14  -6    3.00    0.95
   1 -14   6    3.74    1.10
  -1  14  -7    2.41    0.83
   1 -14   7    0.95    0.54
   1 -14   8    1.41    0.71
  -1  14  -8    0.46    0.43
  -1  14  -9    3.07    1.20
   1 -14   9    2.26    0.87
  -1  14 -10    0.20    0.57
   1 -14  10    0.82    0.60
  -1  14 -11    0.72    0.65
  -1  14 -12    0.94    0.78
  -1  14 -13    2.77    1.15
  -1  14 -14    1.18    0.81
  -1  14 -15    0.47    0.59
  -1  14 -16   -0.37    0.57
   1 -13 -23    2.68    1.24
  -1  13  22    0.66    1.16
   1 -13 -22   -0.42    0.60
   1 -13 -21    0.31    0.63
  -1  13  21    0.02    0.60
  -1  13  20    1.32    0.91
   1 -13 -20    1.08    0.97
   1 -13 -19   -0.73    0.79
   1 -13 -18    0.48    0.54
   1 -13 -17    4.22    1.21
   1 -13 -16    1.14    0.77
   1 -13 -15    2.43    1.08
   1 -13 -14   10.25    1.93
   1 -13 -13    1.30    0.78
   1 -13 -13    0.75    0.58
   1 -13 -12   17.15    2.33
   1 -13 -12   13.51    2.00
   1 -13 -11   11.35    1.79
  -1  13  11    9.83    1.77
   1 -13 -11    8.95    1.64
   1 -13 -10    9.68    1.69
  -1  13  10    9.93    1.75
   1 -13 -10    9.74    1.65
   1 -13  -9   -0.27    0.46
  -1  13   9   -0.11    0.43
   1 -13  -9   -0.41    0.49
   1 -13  -8    1.81    0.74
  -1  13   8    1.99    0.77
   1 -13  -8    1.82    0.68
   1 -13  -7   10.69    1.65
   1 -13  -7   12.33    1.78
  -1  13   7   10.96    1.65
   1 -13  -6   26.59    2.47
   1 -13  -6   28.21    2.64
  -1  13   6   27.66    2.59
   1 -13  -5   88.30    4.82
   1 -13  -5   89.71    4.68
  -1  13   5   87.69    4.72
  -1  13   4   82.84    4.58
   1 -13  -4   84.39    4.47
   1 -13  -4   83.35    4.60
   1 -13  -3    4.72    1.04
  -1  13   3    4.49    0.98
  -1  13   2    3.21    0.91
  -1  13   2    3.17    0.78
   1 -13  -2    2.21    0.68
   1 -13  -1   46.29    3.39
  -1  13   1   51.79    3.61
  -1  13   1   51.88    3.39
  -1  13   0    0.22    0.52
   1 -13   0   -0.26    0.41
  -1  13   0   -0.16    0.45
  -1  13  -1   26.55    2.63
   1 -13   1   21.61    2.28
  -1  13  -1   24.05    2.37
   1 -13   2   30.85    2.74
  -1  13  -2   40.06    3.32
  -1  13  -2   38.46    3.11
   1 -13   3  156.86    6.54
  -1  13  -3  153.80    6.57
  -1  13  -3  148.95    6.93
   1 -13   4    4.80    1.16
  -1  13  -4    4.76    1.14
   1 -13   5   25.04    2.50
  -1  13  -5   28.11    2.80
  -1  13  -6    3.58    0.98
   1 -13   6    5.14    1.35
  -1  13  -7   15.91    2.21
   1 -13   7   16.91    2.12
   1 -13   8    6.97    1.38
  -1  13  -8    7.32    1.53
   1 -13   9    3.76    1.04
  -1  13  -9    1.83    0.97
  -1  13 -10   15.49    2.41
   1 -13  10   20.16    2.45
  -1  13 -11   -0.22    0.57
  -1  13 -12   -0.35    0.46
  -1  13 -13    0.44    0.53
  -1  13 -14    1.91    1.04
  -1  13 -15    0.14    0.75
  -1  13 -16    0.60    0.66
  -1  13 -17    0.38    0.80
   1 -12 -24    1.04    1.10
   1 -12 -23   -0.64    0.94
  -1  12  22    5.14    1.65
   1 -12 -22    4.20    1.62
  -1  12  21    1.16    0.76
   1 -12 -21   -0.16    1.03
   1 -12 -20    3.97    1.56
  -1  12  20    4.75    1.47
   1 -12 -19    0.18    0.40
   1 -12 -18    0.00    0.66
   1 -12 -17    3.97    1.30
   1 -12 -16   21.09    2.73
   1 -12 -15   28.94    3.15
   1 -12 -14    0.19    0.59
   1 -12 -13   14.30    2.12
   1 -12 -12    8.08    1.56
   1 -12 -11    1.30    0.78
   1 -12 -11    1.43    0.67
  -1  12  11    0.41    0.39
  -1  12  10   14.04    1.93
   1 -12 -10   14.75    1.99
   1 -12 -10   15.10    1.95
  -1  12  10   14.75    1.99
   1 -12  -9    2.30    0.85
   1 -12  -9    2.72    0.78
  -1  12   9    2.59    0.78
  -1  12   8   56.12    3.73
   1 -12  -8   55.69    3.73
   1 -12  -8   54.90    3.66
  -1  12   7   38.88    3.04
   1 -12  -7   45.16    3.26
   1 -12  -7   45.79    3.26
   1 -12  -6   45.59    3.21
   1 -12  -6   48.05    3.37
   1 -12  -5    2.69    0.72
   1 -12  -5    5.17    1.11
   1 -12  -4   -0.25    0.43
   1 -12  -4    0.14    0.43
   1 -12  -3   37.12    2.86
   1 -12  -3   34.94    2.67
  -1  12   2   17.52    1.81
   1 -12  -2   17.93    1.98
  -1  12   1   81.47    4.49
   1 -12  -1   81.02    4.41
  -1  12   1   82.02    4.17
  -1  12   0    0.75    0.43
  -1  12   0    0.76    0.44
  -1  12   0   -0.03    0.26
   1 -12   0    0.63    0.45
  -1  12  -1   11.72    1.66
  -1  12  -1   11.92    1.69
  -1  12  -1   12.89    1.63
   1 -12   1   11.43    1.51
   1 -12   2   39.15    2.98
  -1  12  -2   39.94    3.18
  -1  12  -2   37.64    2.93
  -1  12  -2   41.77    3.22
  -1  12  -3    1.08    0.66
   1 -12   3    0.03    0.64
  -1  12  -3    0.35    0.57
  -1  12  -4    1.94    0.74
  -1  12  -4    2.00    0.86
   1 -12   4    2.02    0.66
  -1  12  -5    0.87    0.67
   1 -12   5    0.37    0.44
  -1  12  -5    1.17    0.65
   1 -12   6   33.44    2.82
  -1  12  -6   34.27    3.06
   1 -12   7   78.07    4.45
  -1  12  -7   73.90    4.70
  -1  12  -8   42.58    3.57
   1 -12   8   43.34    3.31
   1 -12   9   10.28    1.66
  -1  12  -9    7.35    1.42
  -1  12 -10   24.20    2.88
   1 -12  10   28.77    2.83
  -1  12 -11    5.83    1.46
  -1  12 -12   16.57    2.51
  -1  12 -13    1.79    0.98
  -1  12 -14   34.93    3.86
  -1  12 -15   18.78    3.01
  -1  12 -16    4.52    1.59
  -1  12 -17   -0.21    0.64
  -1  12 -18   -0.78    0.90
   1 -11 -24    1.42    1.13
   1 -11 -23    1.13    1.31
  -1  11  22    2.43    1.15
   1 -11 -22    3.90    1.39
   1 -11 -21    0.68    0.57
  -1  11  21    0.67    0.56
   1 -11 -20    6.53    1.72
  -1  11  20    4.76    1.42
  -1  11  19    1.82    1.01
   1 -11 -19    1.47    0.81
   1 -11 -18    6.25    1.59
   1 -11 -17    2.93    1.07
   1 -11 -16    1.52    0.75
   1 -11 -15   11.90    1.91
   1 -11 -14    4.12    1.17
   1 -11 -13   31.64    3.07
   1 -11 -12   46.45    3.64
  -1  11  12   51.39    3.93
  -1  11  11    0.74    0.40
   1 -11 -11   -0.45    0.59
  -1  11  10    0.29    0.52
   1 -11 -10   -0.06    0.39
  -1  11  10   -0.06    0.44
   1 -11  -9   31.14    2.72
   1 -11  -9   32.40    2.80
  -1  11   9   33.08    2.80
   1 -11  -8   -0.47    0.50
   1 -11  -8    0.27    0.48
   1 -11  -7   41.48    3.00
   1 -11  -7   47.32    3.26
   1 -11  -6   11.10    1.54
   1 -11  -6   12.18    1.56
   1 -11  -5   24.33    2.16
   1 -11  -5   24.54    2.27
   1 -11  -4    1.68    0.65
   1 -11  -4    0.92    0.31
   1 -11  -3    1.01    0.48
   1 -11  -3    2.24    0.64
   1 -11  -2   33.75    2.65
  -1  11   1    3.34    0.79
  -1  11   1    3.89    0.93
   1 -11  -1    2.46    0.72
   1 -11   0    5.24    1.01
  -1  11   0    7.34    1.15
  -1  11   0    7.84    1.27
  -1  11  -1    2.72    0.77
   1 -11   1    2.40    0.71
  -1  11  -1    2.59    0.71
  -1  11  -2   15.30    1.74
   1 -11   2   12.67    1.57
  -1  11  -2   14.95    1.82
  -1  11  -2   15.12    1.82
   1 -11   3    5.63    1.02
  -1  11  -3    7.26    1.36
  -1  11  -3    5.48    1.07
  -1  11  -3    7.03    1.30
  -1  11  -4   59.25    3.70
   1 -11   4   59.39    3.62
  -1  11  -4   62.41    4.01
  -1  11  -4   57.72    3.85
  -1  11  -5   57.50    4.01
   1 -11   5   57.78    3.63
  -1  11  -5   59.61    3.80
   1 -11   6   79.53    4.28
  -1  11  -6   73.38    4.67
  -1  11  -6   75.97    4.41
   1 -11   7    6.69    1.20
  -1  11  -7    6.26    1.22
  -1  11  -8    2.02    0.80
   1 -11   8    1.08    0.55
  -1  11  -9    7.97    1.50
   1 -11   9    8.82    1.46
  -1  11 -10    3.44    1.03
   1 -11  10    2.47    0.75
  -1  11 -11    2.28    0.95
  -1  11 -12    1.17    0.70
  -1  11 -13    7.71    1.75
  -1  11 -14    1.13    1.05
  -1  11 -15    1.33    0.99
  -1  11 -16   13.06    2.52
  -1  11 -17    1.57    0.91
  -1  11 -18    2.08    1.11
   1 -10 -24    6.62    2.02
   1 -10 -23    4.67    1.69
  -1  10  22    1.04    0.76
   1 -10 -22    1.43    1.18
   1 -10 -21    7.38    1.89
  -1  10  21    4.83    1.39
  -1  10  20    1.31    0.83
   1 -10 -20    1.47    0.93
  -1  10  19    0.39    0.49
   1 -10 -19    1.62    1.12
  -1  10  18   17.14    2.54
   1 -10 -18   23.70    3.09
   1 -10 -17    7.72    1.82
   1 -10 -16   20.33    2.60
   1 -10 -15    5.58    1.33
   1 -10 -14   24.91    2.74
   1 -10 -13   87.66    5.18
  -1  10  12   36.76    3.19
   1 -10 -12   34.74    3.09
  -1  10  11   98.21    5.23
   1 -10 -11   91.67    4.98
   1 -10 -10    9.63    1.49
  -1  10  10   10.44    1.56
  -1  10   9    8.80    1.43
   1 -10  -9    6.99    1.22
   1 -10  -8    4.99    0.97
   1 -10  -8    6.73    1.21
   1 -10  -7  188.04    6.64
   1 -10  -7  175.15    6.69
   1 -10  -6   48.36    3.04
  -1  10   6   47.18    3.04
   1 -10  -6   50.46    3.20
  -1  10   5   20.00    1.89
   1 -10  -5   22.02    2.08
   1 -10  -5   22.05    1.94
   1 -10  -4    0.62    0.39
   1 -10  -4    0.48    0.43
  -1  10   4   -0.02    0.32
  -1  10   3    1.54    0.54
   1 -10  -3    2.75    0.68
   1 -10  -3    3.12    0.71
   1 -10  -2   74.53    3.65
   1 -10  -2   79.91    3.97
  -1  10   2   77.61    3.82
   1 -10  -1   16.34    1.76
  -1  10   1   15.74    1.68
  -1  10   1   14.58    1.51
  -1  10   1   16.64    1.79
  -1  10   0   19.46    1.94
  -1  10   0   18.82    1.73
   1 -10   0   19.27    1.91
  -1  10   0   21.18    1.97
   1 -10   1    3.42    0.76
  -1  10  -1    2.70    0.68
  -1  10  -1    4.34    0.94
   1 -10   2    2.36    0.60
  -1  10  -2    2.90    0.69
  -1  10  -3    3.20    0.82
  -1  10  -3    4.07    0.92
   1 -10   3    2.17    0.69
  -1  10  -4   10.14    1.48
   1 -10   4   10.81    1.47
  -1  10  -4   12.27    1.63
  -1  10  -4   10.63    1.44
  -1  10  -5   61.28    3.87
   1 -10   5   53.23    3.39
  -1  10  -5   61.30    3.68
  -1  10  -5   59.60    3.78
  -1  10  -6   35.70    2.95
  -1  10  -6   33.27    2.76
   1 -10   6   37.25    2.79
  -1  10  -6   34.59    2.99
  -1  10  -7   48.52    3.42
  -1  10  -7   47.74    3.64
   1 -10   7   46.91    3.20
   1 -10   8  157.82    6.55
  -1  10  -8  147.60    6.56
   1 -10   8  150.14    6.18
   1 -10   9    6.12    1.26
  -1  10  -9    3.08    0.88
  -1  10 -10   68.97    4.63
   1 -10  10   75.69    4.40
  -1  10 -11    9.57    1.73
  -1  10 -12    0.23    0.39
  -1  10 -13   14.26    2.29
  -1  10 -14    7.62    1.81
  -1  10 -15   19.99    2.95
  -1  10 -16   -0.05    0.50
  -1  10 -17    6.03    1.71
  -1  10 -18   -0.76    1.06
  -1  10 -19   -0.70    0.57
   1  -9 -24    1.82    1.09
   1  -9 -23    8.41    2.19
  -1   9  22    1.48    0.70
   1  -9 -22    1.42    1.13
   1  -9 -21    0.65    0.53
  -1   9  21    3.38    1.29
  -1   9  20    0.16    0.36
   1  -9 -20    0.68    0.66
   1  -9 -19   24.87    3.16
  -1   9  19   25.53    2.97
  -1   9  18    1.65    0.74
   1  -9 -18    3.85    1.16
   1  -9 -17    0.73    0.54
  -1   9  17    0.86    0.54
   1  -9 -16   15.05    2.26
   1  -9 -15    4.30    1.07
   1  -9 -14    0.90    0.42
   1  -9 -13  115.20    5.89
  -1   9  13  110.34    5.79
   1  -9 -12    0.30    0.31
  -1   9  12    0.63    0.46
  -1   9  11    1.54    0.70
   1  -9 -11    1.92    0.66
  -1   9  10   58.23    3.75
   1  -9 -10   56.23    3.59
   1  -9  -9   47.79    3.17
   1  -9  -8   38.11    2.74
  -1   9   8   35.30    2.65
  -1   9   7    8.48    1.22
   1  -9  -7   10.28    1.41
   1  -9  -7   10.49    1.36
   1  -9  -6   14.86    1.68
  -1   9   6   12.19    1.46
   1  -9  -6   13.41    1.49
   1  -9  -5   19.77    1.88
  -1   9   5   22.31    1.92
   1  -9  -5   23.11    1.94
  -1   9   4   76.35    3.61
   1  -9  -4   72.26    3.49
   1  -9  -4   73.82    3.70
   1  -9  -3  112.24    4.37
  -1   9   3  104.36    4.31
   1  -9  -3  110.63    4.62
   1  -9  -2    1.95    0.56
  -1   9   2    1.41    0.36
   1  -9  -2    1.95    0.52
  -1   9   1    3.53    0.71
   1  -9  -1    3.62    0.75
  -1   9   1    3.29    0.77
  -1   9   0   43.20    2.70
  -1   9   0   45.66    2.61
   1  -9   0   39.86    2.67
  -1   9   0   45.61    2.86
  -1   9  -1   47.20    2.97
  -1   9  -1   41.58    2.59
  -1   9  -1   45.04    2.82
   1  -9   1   42.56    2.77
  -1   9  -2   16.10    1.61
  -1   9  -2   16.01    1.72
   1  -9   2   16.77    1.69
  -1   9  -2   13.60    1.56
   1  -9   3    0.61    0.21
  -1   9  -3    0.53    0.43
  -1   9  -3    0.00    0.19
  -1   9  -4    0.91    0.40
   1  -9   4    1.13    0.37
  -1   9  -4    1.36    0.67
  -1   9  -5   13.36    1.69
   1  -9   5   15.20    1.69
  -1   9  -5   15.46    1.80
  -1   9  -5   16.47    1.82
   1  -9   6    1.49    0.60
  -1   9  -6    0.80    0.34
  -1   9  -6    0.67    0.34
  -1   9  -7    0.71    0.47
   1  -9   7    1.39    0.64
   1  -9   7    0.40    0.27
  -1   9  -7    0.84    0.63
  -1   9  -8   49.45    3.50
   1  -9   8   51.11    3.27
   1  -9   8   52.29    3.51
  -1   9  -9   19.77    2.24
   1  -9   9   19.30    2.12
   1  -9   9   21.06    2.25
   1  -9  10   24.41    2.43
  -1   9 -10   24.48    2.70
  -1   9 -11    5.04    1.30
  -1   9 -12   37.37    3.47
  -1   9 -13   26.62    3.02
  -1   9 -14    4.00    1.24
  -1   9 -15    4.02    1.37
  -1   9 -16    3.20    1.32
  -1   9 -17    0.74    0.59
  -1   9 -18    3.72    1.32
  -1   9 -19    2.99    1.30
  -1   9 -20    2.42    1.23
   1  -8 -24    0.95    0.73
   1  -8 -23    0.67    0.49
   1  -8 -22    4.92    1.69
  -1   8  21   -0.26    0.51
   1  -8 -21   -0.31    0.65
   1  -8 -20    6.78    1.79
  -1   8  20    5.93    1.40
  -1   8  19   35.44    3.39
   1  -8 -19   38.18    3.99
  -1   8  18    0.19    0.50
   1  -8 -18    0.50    0.54
  -1   8  17    0.28    0.43
   1  -8 -17   -1.51    0.79
   1  -8 -16   -0.95    0.67
  -1   8  16   -0.44    0.64
   1  -8 -15   41.39    3.67
   1  -8 -14    1.77    0.99
  -1   8  13   12.80    1.90
   1  -8 -13   13.66    1.93
  -1   8  12   70.11    4.27
   1  -8 -12   70.77    4.29
  -1   8  11    0.57    0.53
   1  -8 -11    0.67    0.58
  -1   8  10    2.19    0.76
   1  -8 -10    2.40    0.69
   1  -8  -9    1.14    0.51
  -1   8   8    0.26    0.28
   1  -8  -8    0.65    0.43
   1  -8  -7    2.09    0.57
  -1   8   7    1.78    0.62
   1  -8  -6  181.46    6.06
  -1   8   6  184.58    6.13
  -1   8   5   16.57    1.55
   1  -8  -5   17.95    1.73
   1  -8  -5   16.92    1.56
   1  -8  -4  113.34    4.29
   1  -8  -4  122.26    4.70
  -1   8   4  107.43    4.20
  -1   8   3    8.34    1.05
   1  -8  -3    7.18    0.95
   1  -8  -3    7.09    1.01
  -1   8   2    2.05    0.52
   1  -8  -2    1.48    0.46
   1  -8  -2    1.43    0.41
  -1   8   1   98.02    3.92
  -1   8   1  101.67    4.24
   1  -8  -1  100.81    3.86
   1  -8  -1  100.10    4.14
  -1   8   0   25.15    1.99
  -1   8   0   26.94    1.95
   1  -8   0   24.08    1.93
  -1   8   0   27.47    1.86
  -1   8  -1   93.47    3.95
   1  -8   1   85.71    3.91
  -1   8  -1   95.38    3.77
  -1   8  -1   94.75    4.11
  -1   8  -2    3.51    0.69
   1  -8   2    2.32    0.61
  -1   8  -2    2.10    0.59
  -1   8  -2    3.27    0.70
  -1   8  -3    1.75    0.55
  -1   8  -3    1.78    0.54
  -1   8  -3    1.12    0.53
   1  -8   3    1.30    0.52
  -1   8  -4   99.77    4.27
   1  -8   4  101.13    4.31
  -1   8  -4  101.63    4.55
  -1   8  -4   99.06    4.49
   1  -8   5    7.78    1.13
  -1   8  -5    7.42    1.12
  -1   8  -5    8.55    1.25
   1  -8   5    6.05    1.00
   1  -8   6   33.14    2.40
  -1   8  -6   30.05    2.43
  -1   8  -6   34.49    2.68
   1  -8   6   29.59    2.32
  -1   8  -7    3.38    0.86
  -1   8  -7    4.81    1.01
   1  -8   7    5.39    1.07
   1  -8   7    4.57    0.97
  -1   8  -8    1.87    0.65
  -1   8  -8    1.16    0.42
   1  -8   8    1.60    0.63
   1  -8   8    0.75    0.54
   1  -8   9    1.57    0.55
  -1   8  -9    1.21    0.63
   1  -8   9    1.76    0.70
   1  -8  10   69.75    4.01
   1  -8  10   77.02    4.48
  -1   8 -10   65.12    4.26
  -1   8 -11   -0.04    0.52
  -1   8 -12    3.06    0.99
  -1   8 -13    0.80    0.79
  -1   8 -14    0.74    0.80
  -1   8 -15    8.25    1.80
  -1   8 -16   13.56    2.36
  -1   8 -17    0.48    0.85
  -1   8 -18    8.67    2.03
  -1   8 -19    1.02    0.76
  -1   8 -20    1.22    0.82
  -1   8 -21    6.61    2.00
   1  -7 -25    0.89    1.03
   1  -7 -24    2.14    1.20
   1  -7 -23   -0.92    0.60
   1  -7 -22    7.44    1.83
   1  -7 -21    2.71    1.27
  -1   7  21    1.16    0.74
  -1   7  20   31.09    3.08
   1  -7 -20   35.84    3.94
   1  -7 -19   19.89    2.83
  -1   7  19   17.41    2.27
  -1   7  18    4.58    1.11
   1  -7 -18    2.62    0.99
   1  -7 -17    1.61    0.86
  -1   7  17    1.77    0.70
   1  -7 -16    0.33    0.58
  -1   7  16   -0.10    0.34
  -1   7  15    0.93    0.64
   1  -7 -15   -0.31    0.49
   1  -7 -14    7.00    1.45
   1  -7 -13    5.70    1.22
  -1   7  13    5.97    1.25
   1  -7 -12    3.82    1.01
  -1   7  12    3.05    0.97
   1  -7 -11    1.45    0.69
  -1   7  11    2.38    0.80
   1  -7 -10   44.51    3.08
   1  -7  -9    6.57    1.18
  -1   7   8   71.13    3.67
   1  -7  -8   68.04    3.52
   1  -7  -7    0.23    0.22
  -1   7   7   -0.05    0.20
  -1   7   7    0.44    0.35
  -1   7   6   19.74    1.68
   1  -7  -6   21.87    1.76
   1  -7  -5  160.76    5.22
  -1   7   5  158.94    5.22
   1  -7  -5  165.19    5.61
  -1   7   4  591.31   12.49
   1  -7  -4  597.19   13.05
   1  -7  -3   94.54    3.66
   1  -7  -3  101.32    4.00
  -1   7   3  105.28    3.78
   1  -7  -2   76.37    3.39
   1  -7  -2   77.60    3.13
  -1   7   2   79.42    3.20
  -1   7   1    0.73    0.37
   1  -7  -1    1.16    0.37
  -1   7   1    0.48    0.33
   1  -7  -1    0.72    0.26
  -1   7   0   11.64    1.18
  -1   7   0    9.27    1.10
  -1   7   0   10.88    1.05
   1  -7   0   11.00    1.20
  -1   7  -1    6.67    0.97
  -1   7  -1    6.07    0.80
   1  -7   1    7.03    1.02
  -1   7  -2  115.63    4.28
  -1   7  -2  108.27    4.36
   1  -7   2  115.62    4.37
  -1   7  -2  112.06    4.10
  -1   7  -3    8.87    1.06
  -1   7  -3    9.64    1.19
  -1   7  -3    8.13    1.12
   1  -7   3    7.44    1.02
  -1   7  -4    2.69    0.67
   1  -7   4    2.09    0.58
  -1   7  -4    2.20    0.63
   1  -7   4    1.94    0.51
   1  -7   5   39.49    2.49
  -1   7  -5   41.33    2.72
   1  -7   5   39.21    2.47
  -1   7  -5   37.34    2.51
  -1   7  -6  149.34    5.70
   1  -7   6  140.44    5.31
  -1   7  -6  148.72    5.51
   1  -7   6  140.83    5.20
   1  -7   7    0.10    0.37
   1  -7   7    0.35    0.21
  -1   7  -7    1.11    0.54
  -1   7  -7    0.65    0.36
  -1   7  -8   13.04    1.62
   1  -7   8   12.60    1.57
   1  -7   8   11.98    1.44
  -1   7  -8   11.88    1.57
   1  -7   9    9.26    1.35
   1  -7   9    8.81    1.36
  -1   7  -9    8.17    1.36
  -1   7  -9    7.93    1.32
   1  -7  10   20.07    2.01
   1  -7  10   22.17    2.26
  -1   7 -10   20.75    2.25
  -1   7 -11    1.21    0.59
   1  -7  11    0.86    0.58
  -1   7 -12    0.20    0.47
  -1   7 -13   94.49    5.62
  -1   7 -14    1.58    0.91
  -1   7 -15    3.13    1.10
  -1   7 -15    4.00    0.74
  -1   7 -16   -0.26    0.53
  -1   7 -17    4.36    1.28
  -1   7 -18   10.91    2.21
  -1   7 -19    7.77    1.83
  -1   7 -20    5.06    1.78
  -1   7 -21    5.79    1.92
   1  -6 -24    1.85    1.08
   1  -6 -23    1.02    0.86
   1  -6 -22    3.13    1.52
  -1   6  21   -0.20    0.54
   1  -6 -21    0.87    0.51
   1  -6 -20   10.11    2.14
  -1   6  20    7.75    1.47
  -1   6  19   10.51    1.71
   1  -6 -19   10.99    2.09
  -1   6  18    0.62    0.41
   1  -6 -18   -0.23    0.52
   1  -6 -17    2.53    0.97
  -1   6  17    2.99    0.86
  -1   6  16    7.07    1.34
   1  -6 -16   10.09    1.82
   1  -6 -15   15.31    2.21
  -1   6  15   18.03    2.10
   1  -6 -14   35.74    3.15
  -1   6  14   35.10    2.90
  -1   6  14   42.66    3.39
  -1   6  13   18.89    2.21
   1  -6 -13   18.87    2.23
   1  -6 -12   26.13    2.49
  -1   6  12   27.98    2.55
  -1   6  11   38.32    2.88
   1  -6 -11   40.59    2.99
   1  -6 -10   90.29    4.42
   1  -6  -9   17.91    1.81
  -1   6   9   18.70    1.84
   1  -6  -8   24.47    2.01
  -1   6   8   26.69    2.11
   1  -6  -7   16.90    1.55
  -1   6   7   16.69    1.57
   1  -6  -6   13.00    1.28
  -1   6   6   14.17    1.35
  -1   6   5    0.98    0.30
   1  -6  -5    1.60    0.41
   1  -6  -4  256.60    6.87
   1  -6  -4  246.95    6.36
   1  -6  -3   38.89    2.22
  -1   6   3   33.83    1.89
   1  -6  -3   37.52    1.95
  -1   6   2   64.88    2.65
   1  -6  -2   65.30    2.92
   1  -6  -2   67.89    2.67
   1  -6  -1    0.12    0.19
  -1   6   1    0.20    0.13
   1  -6  -1    0.22    0.23
  -1   6   1    0.54    0.24
  -1   6   0   16.00    1.28
   1  -6   0   17.46    1.46
  -1   6   0   18.63    1.50
   1  -6   1   43.63    2.40
  -1   6  -1   43.20    2.23
  -1   6  -1   48.32    2.22
  -1   6  -1   49.42    2.54
  -1   6  -2    0.71    0.32
  -1   6  -2    0.50    0.22
  -1   6  -2   -0.02    0.32
   1  -6   2    0.50    0.28
  -1   6  -3  106.55    4.17
   1  -6   3   97.61    3.65
  -1   6  -3  113.46    3.95
   1  -6   3  106.98    4.03
   1  -6   4   69.92    3.07
  -1   6  -4   72.69    3.39
  -1   6  -4   69.10    3.12
  -1   6  -5  267.53    7.64
   1  -6   5  277.08    7.55
  -1   6  -5  266.88    7.83
   1  -6   6    2.33    0.59
  -1   6  -6    1.86    0.54
  -1   6  -6    1.67    0.58
   1  -6   6    2.06    0.55
  -1   6  -7    4.89    1.02
   1  -6   7    5.59    0.96
   1  -6   7    3.57    0.79
  -1   6  -7    3.90    0.87
   1  -6   8   27.08    2.24
   1  -6   8   23.40    1.98
  -1   6  -8   29.60    2.36
  -1   6  -8   25.23    2.24
  -1   6  -9   22.90    2.24
   1  -6   9   26.35    2.30
  -1   6  -9   24.39    2.20
   1  -6   9   26.19    2.14
   1  -6  10   10.60    1.51
  -1   6 -10   11.14    1.53
  -1   6 -10   10.13    1.49
  -1   6 -11   13.71    1.86
   1  -6  11   13.45    1.80
  -1   6 -12    7.92    1.46
  -1   6 -13    6.89    1.45
  -1   6 -14    6.74    0.89
  -1   6 -14    5.70    1.38
  -1   6 -15    0.26    0.66
  -1   6 -15    0.15    0.20
  -1   6 -16   -0.46    0.79
  -1   6 -17   11.52    2.14
  -1   6 -18    0.41    0.49
  -1   6 -19   16.51    2.76
  -1   6 -20    0.06    0.57
  -1   6 -21    0.19    0.51
  -1   6 -22    0.52    0.82
   1  -5 -24    2.22    1.31
   1  -5 -23   -0.58    1.08
   1  -5 -22    3.65    1.49
  -1   5  21    9.35    1.56
   1  -5 -21    8.64    1.99
  -1   5  20    2.56    0.82
   1  -5 -20    2.76    1.29
   1  -5 -19    3.90    1.40
  -1   5  19    3.43    0.92
  -1   5  18   38.94    3.15
   1  -5 -18   40.15    3.92
  -1   5  17    8.02    1.41
   1  -5 -17   10.42    1.94
   1  -5 -16   20.49    2.55
  -1   5  16   19.54    2.12
  -1   5  15    1.85    0.74
   1  -5 -15    2.97    0.97
   1  -5 -14    0.14    0.44
  -1   5  14    1.31    0.72
  -1   5  14    0.19    0.33
   1  -5 -13    4.29    1.10
  -1   5  13    6.07    1.23
  -1   5  13    3.04    0.80
  -1   5  12   16.30    1.91
   1  -5 -12   15.83    1.92
  -1   5  12   17.48    1.85
  -1   5  11    0.16    0.33
   1  -5 -11    0.48    0.52
   1  -5 -10   53.10    3.26
   1  -5  -9    6.78    1.11
  -1   5   9    7.18    1.12
   1  -5  -8  411.13   10.32
  -1   5   8  416.37   10.40
   1  -5  -7  199.00    6.11
  -1   5   7  197.20    6.11
   1  -5  -6  144.03    4.73
  -1   5   6  142.49    4.78
  -1   5   5   29.71    1.81
   1  -5  -5   28.72    1.77
  -1   5   4    1.93    0.42
   1  -5  -4    1.37    0.35
   1  -5  -3   32.67    1.94
   1  -5  -3   31.71    1.67
  -1   5   3   34.50    1.74
   1  -5  -2   16.07    1.28
   1  -5  -2   15.73    1.09
  -1   5   2   16.11    1.11
  -1   5   1    0.68    0.20
   1  -5  -1    0.63    0.29
  -1   5   1    0.51    0.15
   1  -5   0  835.32   16.22
  -1   5   0  855.16   16.28
  -1   5  -1   95.85    3.51
  -1   5  -1  102.61    3.15
   1  -5   1   96.06    3.50
  -1   5  -1   90.50    3.14
  -1   5  -2   -0.07    0.25
   1  -5   2    0.33    0.19
  -1   5  -2    0.07    0.18
  -1   5  -3    0.90    0.18
   1  -5   3    1.44    0.38
  -1   5  -3    1.38    0.37
   1  -5   3    1.53    0.41
  -1   5  -4   17.08    1.40
   1  -5   4   15.19    1.35
   1  -5   4   15.83    1.31
  -1   5  -4   15.71    1.43
  -1   5  -5   56.50    2.78
   1  -5   5   58.42    2.79
   1  -5   5   60.52    2.84
  -1   5  -5   55.42    2.86
   1  -5   6    0.86    0.33
  -1   5  -6    0.78    0.40
  -1   5  -6    1.47    0.33
   1  -5   7    0.64    0.33
   1  -5   7    1.11    0.47
  -1   5  -7    0.77    0.26
  -1   5  -7    1.29    0.47
  -1   5  -8    1.59    0.42
   1  -5   8    2.56    0.62
   1  -5   8    1.85    0.52
  -1   5  -8    2.49    0.74
  -1   5  -9    5.65    1.07
  -1   5  -9    5.69    1.02
   1  -5   9    5.98    1.06
   1  -5   9    6.21    1.01
   1  -5  10   15.84    1.79
  -1   5 -10   16.18    1.75
  -1   5 -10   17.01    1.92
  -1   5 -11   27.67    2.43
   1  -5  11   26.52    2.44
  -1   5 -11   29.55    2.62
  -1   5 -12    0.32    0.26
   1  -5  12    0.23    0.33
  -1   5 -13   12.69    1.14
  -1   5 -13   13.89    2.02
  -1   5 -14    1.21    0.31
  -1   5 -14    1.37    0.66
  -1   5 -15    0.09    0.15
  -1   5 -15   -0.09    0.64
  -1   5 -16   -2.29    0.97
  -1   5 -16    0.10    0.10
  -1   5 -17    6.81    1.57
  -1   5 -18    0.11    0.60
  -1   5 -19   15.83    2.77
  -1   5 -20   -0.23    0.56
  -1   5 -21    2.47    1.22
  -1   5 -22    0.55    0.72
   1  -4 -24    1.70    1.04
   1  -4 -23    0.32    0.79
   1  -4 -22    3.69    1.54
   1  -4 -21    3.29    1.17
   1  -4 -20    0.03    0.50
  -1   4  20    0.40    0.32
   1  -4 -19    6.02    1.69
   1  -4 -19    3.93    1.41
  -1   4  19    2.86    0.80
   1  -4 -18    5.76    1.54
   1  -4 -18    3.88    1.31
  -1   4  18    3.51    0.87
  -1   4  17   16.91    1.92
   1  -4 -17   15.64    2.42
   1  -4 -17   14.86    2.33
   1  -4 -16   61.82    4.52
  -1   4  16   55.13    3.50
   1  -4 -16   57.80    4.43
  -1   4  15    0.38    0.41
   1  -4 -15    0.73    0.40
   1  -4 -14   23.21    2.55
  -1   4  14   23.01    2.42
  -1   4  14   16.99    1.85
   1  -4 -14   20.06    2.39
  -1   4  13    9.52    1.33
   1  -4 -13    8.96    1.53
   1  -4 -13    8.49    1.44
  -1   4  13   10.65    1.62
  -1   4  12    1.85    0.65
  -1   4  12    0.74    0.38
   1  -4 -12    1.78    0.64
   1  -4 -12    1.74    0.66
  -1   4  11   18.05    1.87
   1  -4 -11   20.32    2.12
  -1   4  11   18.12    1.76
   1  -4 -11   21.98    2.18
   1  -4 -10  218.73    7.32
  -1   4  10  220.92    6.90
   1  -4 -10  220.67    7.40
   1  -4  -9   24.02    2.03
  -1   4   9   23.12    1.95
   1  -4  -9   22.18    1.98
   1  -4  -8   10.52    1.25
  -1   4   8   11.24    1.29
   1  -4  -7    2.72    0.59
  -1   4   7    2.37    0.55
   1  -4  -6  123.12    4.19
  -1   4   6  122.84    4.21
   1  -4  -5    0.38    0.15
  -1   4   5    0.59    0.25
  -1   4   4   51.00    2.25
  -1   4   4   47.76    2.10
   1  -4  -4   48.76    2.14
   1  -4  -3   40.67    1.76
  -1   4   3   41.88    1.80
  -1   4   2   10.16    0.79
   1  -4  -2   10.58    0.78
   1  -4  -2   11.60    1.00
   1  -4  -1   79.82    2.86
   1  -4  -1   82.09    2.43
  -1   4   1   75.58    2.38
  -1   4   1   78.37    2.86
  -1   4   0  370.80    7.84
   1  -4   0  389.31    8.54
  -1   4  -1    3.06    0.54
   1  -4   1    2.60    0.49
  -1   4  -1    2.71    0.41
  -1   4  -1    3.23    0.46
  -1   4  -2   11.53    1.06
   1  -4   2   11.75    0.90
  -1   4  -2   12.20    0.93
   1  -4   2   11.03    1.03
  -1   4  -3  168.49    4.61
   1  -4   3  168.93    4.87
   1  -4   3  174.24    4.62
  -1   4  -3  167.66    4.96
   1  -4   4   42.06    2.15
  -1   4  -4   40.79    2.19
  -1   4  -4   42.07    2.09
   1  -4   4   35.96    1.93
   1  -4   5  633.08   13.10
  -1   4  -5  659.56   13.52
  -1   4  -5  605.90   13.08
   1  -4   5  633.76   13.14
   1  -4   6   31.78    2.05
   1  -4   6   30.41    1.91
  -1   4  -6   30.96    2.03
  -1   4  -6   30.56    2.04
   1  -4   7    0.44    0.27
  -1   4  -7    0.14    0.16
   1  -4   7    0.74    0.31
  -1   4  -8  109.71    4.50
  -1   4  -8   97.26    4.12
   1  -4   8  107.64    4.14
   1  -4   8  101.94    4.30
  -1   4  -9    9.28    1.30
   1  -4   9    9.22    1.28
  -1   4  -9    8.10    1.14
  -1   4 -10   27.71    2.37
   1  -4  10   27.95    2.32
  -1   4 -10   23.40    2.06
   1  -4  11    3.59    0.84
  -1   4 -11    3.51    0.84
  -1   4 -11    3.40    0.88
  -1   4 -12   33.05    2.89
   1  -4  12   28.12    2.55
  -1   4 -12   29.78    2.46
  -1   4 -12   24.92    1.47
  -1   4 -13    1.07    0.33
  -1   4 -13    1.12    0.66
  -1   4 -14   15.06    2.20
  -1   4 -14   16.06    1.06
  -1   4 -15   36.06    3.45
  -1   4 -15   30.67    1.34
  -1   4 -16    3.87    1.34
  -1   4 -17   12.06    2.12
  -1   4 -18    0.92    0.64
  -1   4 -19    1.96    1.22
  -1   4 -20    1.69    1.17
  -1   4 -21    0.97    1.14
  -1   4 -22    5.24    1.77
  -1   4 -23    1.82    1.33
   1  -3 -24    0.85    0.57
   1  -3 -24    1.19    1.04
   1  -3 -23    1.63    0.82
   1  -3 -23    1.96    1.12
   1  -3 -22    2.16    1.09
   1  -3 -22    3.08    1.15
   1  -3 -21   14.72    2.61
   1  -3 -21   16.10    2.86
   1  -3 -20    4.99    1.52
  -1   3  19    1.11    0.59
   1  -3 -19   -0.16    0.66
   1  -3 -18   12.03    2.19
  -1   3  18    7.96    1.27
   1  -3 -17    5.41    1.32
  -1   3  17    5.83    1.10
  -1   3  16    8.80    1.32
   1  -3 -16   10.05    1.85
  -1   3  15  128.76    5.30
   1  -3 -15  134.77    6.70
   1  -3 -14    3.54    1.09
  -1   3  14    4.32    1.11
  -1   3  14    2.27    0.72
   1  -3 -13    0.94    0.56
  -1   3  13    0.77    0.51
  -1   3  13    0.18    0.36
  -1   3  12   20.23    1.83
  -1   3  12   23.02    2.22
   1  -3 -12   18.52    2.10
  -1   3  11   16.55    1.77
   1  -3 -11   18.59    1.98
  -1   3  11   18.60    1.70
   1  -3 -10  143.03    5.59
  -1   3  10  126.47    4.76
  -1   3   9    2.22    0.65
  -1   3   9    0.75    0.38
   1  -3  -9    1.63    0.64
   1  -3  -8    6.14    0.93
  -1   3   8    7.83    1.05
  -1   3   8    5.28    0.84
  -1   3   7   98.13    3.80
   1  -3  -7   97.55    3.88
  -1   3   6   47.52    2.38
   1  -3  -6   49.27    2.48
   1  -3  -6   49.06    2.41
   1  -3  -5   17.80    1.30
  -1   3   5   19.17    1.34
  -1   3   4   15.45    1.12
   1  -3  -4   16.14    1.11
  -1   3   3   82.04    2.52
  -1   3   3   85.55    2.65
  -1   3   2  235.31    5.06
   1  -3  -2  242.63    5.06
   1  -3  -1   28.93    1.10
   1  -3  -1   25.13    1.40
  -1   3   1   26.29    1.06
  -1   3   0   66.54    2.40
  -1   3   0   69.17    1.96
   1  -3   0   70.46    2.45
  -1   3  -1  414.20    8.68
  -1   3  -1  417.74    7.94
   1  -3   1  411.63    8.67
   1  -3   2  140.55    3.51
   1  -3   2  142.91    3.96
  -1   3  -2  133.84    3.93
  -1   3  -2  133.31    3.48
   1  -3   3  612.93   12.13
  -1   3  -3  616.11   11.83
  -1   3  -3  599.53   12.23
   1  -3   3  604.18   11.74
  -1   3  -4   53.56    2.39
   1  -3   4   58.12    2.39
   1  -3   4   55.82    2.31
  -1   3  -4   56.41    2.31
  -1   3  -5   41.84    2.13
  -1   3  -5   39.38    2.07
   1  -3   5   41.79    2.04
   1  -3   5   37.01    1.98
  -1   3  -6    3.57    0.67
  -1   3  -6    2.85    0.53
   1  -3   6    2.75    0.56
  -1   3  -7    1.61    0.49
   1  -3   7    1.78    0.47
   1  -3   7    1.39    0.47
  -1   3  -7    1.24    0.46
  -1   3  -8    7.71    1.10
   1  -3   8    8.52    1.12
  -1   3  -9    8.87    1.23
   1  -3   9    7.55    1.11
  -1   3 -10   17.34    1.85
   1  -3  10   20.25    1.93
  -1   3 -11   32.18    2.70
  -1   3 -11   31.15    1.46
   1  -3  11   32.79    2.62
  -1   3 -11   33.97    2.44
  -1   3 -12    1.77    0.33
  -1   3 -12    1.37    0.61
  -1   3 -12   -0.23    0.58
   1  -3  12    0.35    0.25
  -1   3 -13   16.31    2.09
  -1   3 -13   15.33    0.89
  -1   3 -14    2.54    0.97
  -1   3 -15   34.91    3.39
  -1   3 -16   26.92    3.06
  -1   3 -17   15.74    2.48
  -1   3 -18    7.00    1.70
  -1   3 -19    1.03    0.73
  -1   3 -20    6.09    1.76
  -1   3 -21    2.00    1.16
  -1   3 -22    2.11    1.02
  -1   3 -23    2.97    1.50
   1  -2 -24   -0.17    0.81
   1  -2 -24    0.07    0.56
   1  -2 -23    5.18    1.74
   1  -2 -22    1.41    0.89
   1  -2 -21   10.96    2.46
   1  -2 -20   14.25    2.51
   1  -2 -19   38.78    4.08
   1  -2 -18   34.22    3.72
  -1   2  17   40.52    2.76
   1  -2 -17   36.80    3.70
   1  -2 -16  112.43    6.30
  -1   2  16  109.57    4.68
   1  -2 -15   14.50    2.26
  -1   2  15   16.07    1.67
   1  -2 -14    4.50    1.15
  -1   2  14    2.35    0.67
  -1   2  14    5.46    1.18
  -1   2  13   27.82    2.57
  -1   2  13   31.03    2.23
   1  -2 -13   26.17    2.59
  -1   2  12    2.74    0.67
   1  -2 -12    1.66    0.63
  -1   2  12    2.30    0.74
  -1   2  11   94.57    4.48
  -1   2  11  100.05    4.03
   1  -2 -11   89.34    4.58
  -1   2  10    1.20    0.40
   1  -2 -10    1.03    0.47
  -1   2   9   41.40    2.60
  -1   2   9   46.09    2.46
   1  -2  -9   38.52    2.62
  -1   2   8    3.06    0.65
   1  -2  -8    2.13    0.60
  -1   2   7    6.70    0.89
   1  -2  -7    6.51    0.90
  -1   2   6    6.03    0.80
  -1   2   6    6.80    0.85
   1  -2  -6    6.51    0.84
  -1   2   5   21.18    1.39
  -1   2   5   19.77    1.38
   1  -2  -5   21.27    1.43
  -1   2   4    6.33    0.67
   1  -2  -4    7.30    0.74
   1  -2  -3  273.20    5.97
  -1   2   3  281.85    5.98
   1  -2  -2 1546.93   26.30
  -1   2   2 1551.32   26.43
   1  -2  -1   18.28    1.05
   1  -2   0  199.61    4.58
   1  -2   1  454.47    8.28
   1  -2   1  472.21    9.09
  -1   2  -1  467.10    8.30
  -1   2  -2  454.81    8.26
   1  -2   2  437.57    8.76
   1  -2   3  140.48    3.58
   1  -2   3  142.16    3.81
  -1   2  -3  141.65    3.62
   1  -2   4    7.81    0.75
  -1   2  -4    7.54    0.75
   1  -2   4    9.93    0.84
   1  -2   5  325.86    7.16
  -1   2  -5  314.93    7.34
   1  -2   6   67.32    2.70
  -1   2  -6   67.11    2.91
   1  -2   6   69.02    2.86
  -1   2  -7   13.46    1.33
   1  -2   7   12.29    1.22
  -1   2  -8   66.38    3.27
   1  -2   8   63.60    3.10
   1  -2   9   47.71    2.81
  -1   2  -9   49.12    2.97
  -1   2  -9   50.08    1.63
  -1   2 -10    0.24    0.08
  -1   2 -10   -0.12    0.39
   1  -2  10    0.10    0.19
  -1   2 -11   41.17    3.00
   1  -2  11   42.47    2.86
  -1   2 -12    0.20    0.58
   1  -2  12    1.22    0.48
  -1   2 -12    0.35    0.33
   1  -2  13    0.15    0.27
  -1   2 -13    0.96    0.48
  -1   2 -13    0.58    0.39
  -1   2 -14   47.08    3.69
  -1   2 -15    0.90    0.61
  -1   2 -16   30.43    3.20
  -1   2 -17   21.11    2.77
  -1   2 -18    3.30    1.37
  -1   2 -19    1.07    0.91
  -1   2 -20   29.24    3.67
  -1   2 -21    3.78    1.47
  -1   2 -22   -0.13    0.88
  -1   2 -23    1.72    1.14
   1  -1 -23    4.16    1.63
   1  -1 -22   -0.29    0.48
   1  -1 -21    1.60    1.08
   1  -1 -20    8.50    1.96
   1  -1 -19   -0.01    0.65
   1  -1 -18    3.45    1.21
   1  -1 -17   42.25    3.97
   1  -1 -16   87.44    5.58
   1  -1 -15   51.28    4.02
   1  -1 -14    0.29    0.40
  -1   1  14    0.74    0.34
  -1   1  13    6.76    0.98
  -1   1  13    4.06    0.98
   1  -1 -13    4.13    0.95
  -1   1  12   18.70    1.61
   1  -1 -12   15.40    1.91
  -1   1  12   15.79    1.82
   1  -1 -11   26.76    2.37
  -1   1  11   26.98    1.92
  -1   1  11   31.44    2.52
  -1   1  10   50.94    2.63
   1  -1 -10   50.64    3.19
   1  -1  -9    0.62    0.36
  -1   1   9    0.72    0.30
  -1   1   9    0.75    0.40
  -1   1   8   85.34    3.66
  -1   1   8   76.78    3.14
   1  -1  -8   82.20    3.66
  -1   1   7  134.64    4.19
  -1   1   7  127.60    4.44
   1  -1  -7  130.28    4.57
  -1   1   6   16.40    1.23
  -1   1   6   16.58    1.33
   1  -1  -6   17.61    1.40
  -1   1   5   77.06    2.83
  -1   1   5   87.39    3.03
   1  -1  -5   84.91    3.05
   1  -1  -4   50.34    2.08
  -1   1   4   45.18    1.94
  -1   1   3    5.59    0.55
   1  -1  -3    5.28    0.55
  -1   1   2   42.33    1.40
  -1   1   2   44.37    1.73
   1  -1  -2   43.13    1.43
  -1   1   1  100.58    2.75
   1  -1   0  141.84    3.25
   1  -1   1  477.16    8.92
   1  -1   2  243.84    5.06
   1  -1   2  234.56    4.70
  -1   1  -2  234.93    4.74
   1  -1   3  162.30    3.83
   1  -1   3  160.87    3.87
  -1   1  -3  162.36    3.89
  -1   1  -4 1066.09   19.53
   1  -1   4 1079.91   19.25
   1  -1   4 1080.18   19.41
   1  -1   5  651.49   12.70
  -1   1  -5  639.59   12.82
   1  -1   5  635.40   12.40
  -1   1  -6    1.59    0.54
   1  -1   6    0.06    0.30
  -1   1  -7    0.70    0.44
   1  -1   7    0.80    0.33
  -1   1  -8  500.70   11.61
   1  -1   8  488.28   11.30
   1  -1   9    4.28    0.81
  -1   1  -9    4.98    0.96
   1  -1  10  106.30    4.48
  -1   1 -10  102.69    4.64
  -1   1 -11   18.73    1.97
   1  -1  11   18.62    1.83
  -1   1 -12   11.28    1.58
  -1   1 -12    9.86    1.28
   1  -1  12   11.25    1.53
  -1   1 -13   26.72    2.60
  -1   1 -13   27.10    2.25
   1  -1  13   31.33    2.68
  -1   1 -14    9.91    1.63
   1  -1  14   13.90    1.86
  -1   1 -15   52.73    4.09
  -1   1 -16    0.46    0.78
  -1   1 -17    2.80    0.90
  -1   1 -18   23.66    3.11
  -1   1 -19   18.30    2.77
  -1   1 -20    0.58    0.79
  -1   1 -21    0.69    0.82
  -1   1 -22    2.25    1.05
  -1   1 -23    5.35    1.77
  -1   1 -24    0.53    1.08
   1   0 -23    0.70    2.10
   1   0 -22    0.81    0.95
   1   0 -21    0.98    1.04
   1   0 -20   56.03    5.10
   1   0 -19    1.60    0.90
   1   0 -18    0.53    0.41
   1   0 -17   14.41    2.29
   1   0 -16   35.73    3.53
   1   0 -15    5.29    1.20
   1   0 -14    0.59    0.44
  -1   0  13   11.11    1.62
   1   0 -13   10.39    1.64
   1   0 -12   24.91    2.46
  -1   0  12   26.28    2.42
  -1   0  11   19.35    1.99
   1   0 -11   31.41    2.59
   1   0 -10   39.63    2.18
   1   0 -10   39.48    2.83
   1   0  -9   14.30    1.58
   1   0  -9   15.40    1.30
  -1   0   9   14.86    1.30
  -1   0   8   95.56    3.53
   1   0  -8  115.61    4.48
   1   0  -8   91.90    3.42
  -1   0   8  113.53    4.29
   1   0  -7   15.96    1.43
  -1   0   7   16.83    1.45
  -1   0   7   17.09    1.29
   1   0  -7   19.62    1.35
  -1   0   6   69.15    2.69
  -1   0   6   73.94    3.02
   1   0  -6   69.82    2.64
   1   0  -6   70.71    3.03
  -1   0   5   11.64    0.99
  -1   0   5   17.43    1.27
   1   0  -5   15.79    1.23
   1   0  -5   11.12    0.95
  -1   0   4   12.86    0.96
  -1   0   4    9.73    0.86
   1   0  -4   14.08    0.99
   1   0  -4   10.31    0.90
   1   0  -3    3.55    0.48
   1   0  -3    2.57    0.39
  -1   0   3    2.46    0.41
  -1   0   2  174.25    4.11
   1   0  -2  173.05    3.91
   1   0  -2  175.83    4.17
  -1   0   2  175.87    3.94
  -1   0   1   26.80    0.97
  -1   0   1   27.60    1.19
   1   0  -1   26.18    0.95
  -1   0  -2   10.68    0.66
   1   0   2   11.52    0.61
   1   0   2   10.62    0.63
   1   0   3    5.19    0.52
   1   0   3    6.69    0.51
  -1   0  -3    5.46    0.54
  -1   0  -4   29.86    1.49
   1   0   4   29.93    1.48
   1   0   5    6.03    0.72
  -1   0  -5    7.31    0.79
  -1   0  -5    6.42    0.64
  -1   0  -6    1.96    0.37
   1   0   6    2.16    0.44
  -1   0  -6    1.78    0.42
   1   0   7   53.36    2.64
  -1   0  -7   53.80    2.34
  -1   0  -7   53.37    2.70
   1   0   8    9.99    1.18
  -1   0  -8    8.89    1.12
  -1   0  -8    9.26    0.96
  -1   0  -9    3.10    0.57
  -1   0  -9    3.93    0.82
   1   0   9    3.90    0.78
  -1   0 -10    7.62    1.20
   1   0  10    9.27    1.28
  -1   0 -11    7.49    1.27
   1   0  11    3.12    0.77
   1   0  12   50.48    3.32
  -1   0 -12   47.19    3.37
  -1   0 -12   46.18    2.79
  -1   0 -13   24.41    2.12
   1   0  13   23.77    2.36
  -1   0 -13   25.07    2.53
   1   0  14    5.44    1.19
  -1   0 -14    4.61    0.94
  -1   0 -14    5.76    1.25
  -1   0 -15   37.88    3.45
  -1   0 -16   10.25    1.84
  -1   0 -17    4.95    1.38
  -1   0 -18   33.02    3.56
  -1   0 -19    3.22    1.20
  -1   0 -20    0.22    0.45
  -1   0 -21   17.26    2.87
  -1   0 -22    1.36    0.98
  -1   0 -23    7.46    2.08
  -1   0 -24   -0.84    1.08
   1   1 -23    2.15    1.12
   1   1 -22    4.00    1.65
   1   1 -21    1.45    0.93
   1   1 -20    0.10    0.57
   1   1 -19    3.27    1.26
   1   1 -18   14.02    2.43
   1   1 -17   -0.27    0.53
   1   1 -16   -0.44    0.52
   1   1 -15    9.49    1.65
   1   1 -14    0.97    0.61
  -1  -1  13   25.25    2.52
   1   1 -13   18.68    1.54
   1   1 -13   25.65    2.63
   1   1 -12   18.82    2.15
  -1  -1  12   23.26    2.28
   1   1 -12   17.34    1.50
   1   1 -11    6.63    1.20
   1   1 -11    7.84    0.97
   1   1 -10  124.41    5.33
   1   1 -10  125.83    4.22
   1   1  -9    2.38    0.48
   1   1  -9    1.86    0.58
   1   1  -8    0.14    0.23
   1   1  -8    1.31    0.49
   1   1  -7   66.76    2.69
   1   1  -7   66.18    3.17
   1   1  -6   13.10    1.24
   1   1  -6   10.80    0.98
   1   1  -5    0.73    0.21
   1   1  -5    2.30    0.44
   1   1  -4   50.06    2.22
   1   1  -4   50.36    2.04
   1   1  -3    1.50    0.32
   1   1  -3    1.91    0.36
   1   1  -2  401.78    8.06
   1   1  -1   24.71    1.11
  -1  -1   0 1233.20   21.21
  -1  -1  -1  333.17    6.47
  -1  -1  -2   86.38    1.89
  -1  -1  -2   91.44    2.49
  -1  -1  -3    3.15    0.44
  -1  -1  -4  376.81    8.15
  -1  -1  -5  931.49   17.71
  -1  -1  -6   26.60    1.73
  -1  -1  -7  360.95    8.87
   1   1   8    0.34    0.12
  -1  -1  -8    0.57    0.52
  -1  -1  -9  105.76    4.50
   1   1   9  110.92    2.81
   1   1  10  341.70    6.92
  -1  -1 -10  367.82    9.89
  -1  -1 -11   55.63    3.47
   1   1  11   60.75    1.99
  -1  -1 -12    9.65    1.46
   1   1  12   12.31    0.80
   1   1  13    1.52    0.54
  -1  -1 -13    1.03    0.61
  -1  -1 -14    1.04    0.67
   1   1  14    2.33    0.88
  -1  -1 -15    6.22    1.51
  -1  -1 -16   65.76    4.65
  -1  -1 -17   33.06    3.41
  -1  -1 -18    0.15    0.43
  -1  -1 -19    0.99    0.78
  -1  -1 -20    1.06    1.10
  -1  -1 -21    4.40    1.58
  -1  -1 -22    6.89    1.89
  -1  -1 -23    3.39    1.44
  -1  -1 -23    4.38    1.72
  -1  -1 -24    1.28    0.99
  -1  -1 -24   -0.02    1.00
   1   2 -23    0.36    0.88
   1   2 -22    7.74    2.16
   1   2 -21    4.78    1.59
   1   2 -20    6.06    1.84
   1   2 -19    2.90    1.33
   1   2 -18    8.33    1.91
   1   2 -17    2.04    0.89
   1   2 -16    0.92    0.52
   1   2 -15    2.76    0.84
   1   2 -14    3.57    0.95
   1   2 -14    4.36    0.81
   1   2 -13   11.09    1.71
   1   2 -13   11.94    1.25
   1   2 -12    2.94    0.87
   1   2 -12    3.16    0.66
  -1  -2  12    2.80    0.87
   1   2 -11   16.97    1.46
   1   2 -11   20.44    2.19
  -1  -2  11   15.34    1.81
   1   2 -10   10.59    1.15
   1   2 -10   11.32    1.53
   1   2  -9  364.42    9.96
   1   2  -9  344.40    8.43
   1   2  -8  134.83    5.14
   1   2  -8  122.78    4.10
   1   2  -7  139.09    5.04
   1   2  -7  143.25    4.36
   1   2  -6    0.37    0.33
   1   2  -6    0.21    0.22
   1   2  -5    2.90    0.61
   1   2  -4   67.03    2.78
   1   2  -3  201.49    5.28
   1   2  -2  263.71    6.07
   1   2  -1   85.44    2.62
   1   2  -1   85.54    2.02
  -1  -2   0  965.65   17.36
  -1  -2  -1  363.62    7.37
  -1  -2  -2  193.60    4.61
  -1  -2  -3  206.27    5.03
  -1  -2  -4  872.27   16.56
  -1  -2  -5  226.00    5.94
  -1  -2  -6  140.89    4.59
  -1  -2  -7  294.05    7.84
  -1  -2  -8  132.46    4.87
  -1  -2  -8  118.66    4.67
  -1  -2  -9   10.95    1.38
  -1  -2 -10  139.25    5.51
   1   2  10  135.78    3.73
  -1  -2 -11   30.80    2.53
   1   2  11   26.62    1.44
  -1  -2 -12   71.50    4.23
   1   2  12   82.89    2.82
   1   2  13   43.51    3.19
  -1  -2 -13   41.72    3.25
   1   2  13   36.39    1.81
   1   2  14   13.75    1.84
   1   2  14   12.14    1.02
  -1  -2 -14   13.50    1.95
   1   2  15   53.47    2.27
  -1  -2 -15   65.18    4.50
  -1  -2 -16   42.99    3.74
   1   2  16   43.85    1.98
  -1  -2 -17   21.97    2.79
  -1  -2 -18   45.35    4.20
  -1  -2 -19    7.36    1.67
  -1  -2 -20    0.14    0.77
  -1  -2 -20    0.66    0.66
  -1  -2 -21   28.96    3.82
  -1  -2 -21   31.45    3.77
  -1  -2 -22   13.75    2.81
  -1  -2 -22   11.26    2.37
  -1  -2 -23    7.96    2.22
  -1  -2 -24   -1.41    1.13
   1   3 -22    0.16    0.95
   1   3 -21    0.70    0.92
   1   3 -20    0.44    0.69
   1   3 -19    1.32    1.11
   1   3 -18    0.27    0.63
   1   3 -17    1.03    0.68
   1   3 -16    0.08    0.25
   1   3 -16    0.65    0.45
   1   3 -15   25.60    1.94
   1   3 -15   28.46    3.04
   1   3 -14   40.17    2.47
   1   3 -14   42.94    3.65
   1   3 -13    0.77    0.41
   1   3 -13   -0.74    0.55
   1   3 -12    0.97    0.34
  -1  -3  12    1.21    0.62
   1   3 -12    1.54    0.49
   1   3 -12    1.22    0.53
   1   3 -11    0.02    0.28
   1   3 -11    0.29    0.37
   1   3 -11    0.28    0.23
  -1  -3  11    0.88    0.62
   1   3 -10    1.86    0.77
  -1  -3  10    1.56    0.58
   1   3 -10    1.26    0.43
   1   3 -10    2.63    0.61
   1   3  -9  168.54    5.48
   1   3  -9  170.03    6.30
   1   3  -9  155.07    5.05
   1   3  -8   68.45    3.13
   1   3  -8   66.56    3.62
   1   3  -7  181.09    6.06
   1   3  -7  184.11    5.37
   1   3  -6    1.34    0.39
   1   3  -6    0.64    0.25
   1   3  -5   54.66    2.29
   1   3  -5   54.01    2.72
   1   3  -4    1.25    0.30
   1   3  -4    0.96    0.34
   1   3  -3   63.92    2.20
   1   3  -3   75.77    2.95
   1   3  -2  105.69    3.47
   1   3  -2  110.70    2.85
   1   3  -1 1095.71   19.90
   1   3  -1 1065.77   18.85
  -1  -3   1 1108.95   18.77
  -1  -3   0    5.76    0.66
  -1  -3   0    7.06    0.44
   1   3   0    5.97    0.42
  -1  -3  -1  386.69    7.12
   1   3   1  407.30    7.18
  -1  -3  -1  406.11    8.43
  -1  -3  -2   30.10    1.57
  -1  -3  -3    7.25    0.79
  -1  -3  -4  302.56    7.20
  -1  -3  -5 1740.57   31.44
   1   3   6  258.15    6.96
  -1  -3  -6  257.78    6.97
  -1  -3  -7    8.33    1.07
  -1  -3  -8   15.15    1.55
  -1  -3  -9    0.57    0.48
  -1  -3 -10    5.03    1.06
  -1  -3 -11   37.31    2.89
  -1  -3 -12   52.15    3.57
   1   3  12   49.68    2.32
  -1  -3 -13   12.19    1.75
   1   3  13    9.65    1.01
   1   3  13   11.77    1.66
  -1  -3 -13   11.96    1.82
  -1  -3 -14   34.82    3.15
  -1  -3 -14   32.08    3.04
   1   3  14   30.31    1.84
  -1  -3 -15    3.14    1.04
   1   3  15    1.66    0.47
  -1  -3 -15    3.01    1.08
  -1  -3 -16    3.70    1.22
  -1  -3 -16    4.20    1.43
   1   3  16    4.25    0.67
  -1  -3 -17    1.17    0.61
  -1  -3 -17    3.73    1.12
   1   3  17    2.76    0.54
   1   3  18    1.22    0.42
  -1  -3 -18    2.78    1.27
  -1  -3 -18    2.17    0.94
  -1  -3 -19    1.19    0.99
  -1  -3 -20    0.74    0.73
  -1  -3 -21    7.08    1.85
  -1  -3 -22    6.94    1.92
  -1  -3 -23    6.68    1.97
  -1  -3 -24    0.94    1.03
  -1  -3 -25    3.38    1.60
   1   4 -22    4.44    1.77
   1   4 -21    0.89    1.05
   1   4 -20    4.02    1.68
   1   4 -19    1.47    1.01
   1   4 -18    0.59    0.53
   1   4 -17    6.28    1.50
   1   4 -16    0.43    0.43
   1   4 -16    0.68    0.29
   1   4 -15   12.35    1.42
   1   4 -15   13.57    2.17
   1   4 -14    1.22    0.70
   1   4 -14    1.80    0.57
   1   4 -13   10.94    1.33
   1   4 -13   12.86    1.92
   1   4 -12  103.59    4.73
   1   4 -12   91.07    4.02
   1   4 -11    9.41    1.61
   1   4 -11    6.82    0.99
  -1  -4  11   10.72    1.58
   1   4 -11    9.87    1.33
   1   4 -10    3.52    0.72
  -1  -4  10    2.64    0.83
   1   4 -10    2.78    0.84
   1   4 -10    2.14    0.59
   1   4  -9  116.18    5.24
   1   4  -9  103.48    4.21
  -1  -4   9  105.71    4.87
   1   4  -8  150.34    4.97
  -1  -4   8  133.38    5.41
   1   4  -8  149.10    5.75
   1   4  -7   63.37    3.38
  -1  -4   7   55.98    3.18
   1   4  -7   59.49    2.81
   1   4  -6   10.90    1.08
   1   4  -6    9.63    1.27
  -1  -4   6   10.12    1.28
   1   4  -5  336.78    8.60
  -1  -4   5  317.27    8.39
   1   4  -5  316.53    7.50
   1   4  -4   15.17    1.12
  -1  -4   4   13.72    1.32
   1   4  -4   13.53    1.34
   1   4  -3   80.85    2.70
  -1  -4   3   85.93    3.32
  -1  -4   3   80.94    2.67
   1   4  -3   77.79    3.27
   1   4  -2    0.28    0.22
  -1  -4   2   -0.12    0.21
  -1  -4   2    0.52    0.23
   1   4  -2   -0.08    0.18
   1   4  -2    0.18    0.14
  -1  -4   1  120.83    3.06
   1   4  -1  120.08    3.99
   1   4  -1  113.85    3.79
   1   4  -1  125.22    3.22
  -1  -4   0    0.45    0.15
  -1  -4   0    0.61    0.27
   1   4   0    0.63    0.17
   1   4   0    0.08    0.13
  -1  -4  -1    0.95    0.20
  -1  -4  -1    0.17    0.14
   1   4   1    0.63    0.33
   1   4   1    0.32    0.15
  -1  -4  -2  404.38    8.83
   1   4   2  399.78    8.83
  -1  -4  -2  391.24    7.50
  -1  -4  -3  128.89    4.08
   1   4   3  123.30    4.00
   1   4   4  114.24    3.88
  -1  -4  -4  110.77    3.85
   1   4   5   76.31    3.22
  -1  -4  -5   79.05    3.26
  -1  -4  -6  139.78    4.74
   1   4   6  132.92    4.67
  -1  -4  -7  508.55   12.10
   1   4   7  536.71   12.18
   1   4   8    7.50    1.12
  -1  -4  -8    5.20    0.91
  -1  -4  -9   51.94    3.14
   1   4   9   57.49    3.25
  -1  -4 -10   66.79    3.77
  -1  -4 -11    0.86    0.52
  -1  -4 -12   50.99    3.52
   1   4  12   52.55    3.47
  -1  -4 -13   33.47    2.95
   1   4  13   37.24    3.01
   1   4  14    0.54    0.26
   1   4  14    2.40    0.81
  -1  -4 -14    2.81    1.01
   1   4  15   93.00    3.82
  -1  -4 -15  108.77    5.90
   1   4  16   21.42    1.72
  -1  -4 -16   23.44    2.81
  -1  -4 -17    1.77    0.78
   1   4  17    0.97    0.35
  -1  -4 -18    1.51    0.86
   1   4  18    0.97    0.44
   1   4  19    0.10    0.27
  -1  -4 -19   -0.34    0.53
  -1  -4 -20    4.74    1.49
   1   4  20    5.79    0.87
  -1  -4 -21    1.76    0.99
  -1  -4 -22    0.18    0.57
  -1  -4 -23    0.57    0.72
  -1  -4 -24   18.65    3.30
  -1  -4 -25    0.53    1.09
   1   5 -21    0.54    1.04
   1   5 -20    9.61    2.34
   1   5 -19    0.27    0.51
   1   5 -18    1.14    1.13
   1   5 -17   11.10    2.19
   1   5 -16   20.32    2.88
   1   5 -16   17.98    1.78
   1   5 -15   42.11    3.96
   1   5 -15   40.19    2.72
   1   5 -14   83.64    5.41
   1   5 -14   76.31    3.82
   1   5 -13   33.46    3.24
   1   5 -13   29.03    2.26
   1   5 -12    3.87    1.13
   1   5 -12    2.35    0.65
   1   5 -11    7.62    1.37
   1   5 -11    6.77    1.18
  -1  -5  11    5.54    1.11
   1   5 -11    5.78    0.96
  -1  -5  10    0.32    0.31
   1   5 -10   -0.01    0.33
   1   5 -10    0.37    0.35
  -1  -5   9   17.41    1.95
   1   5  -9   14.40    1.81
   1   5  -9   17.78    1.67
  -1  -5   8    0.52    0.42
   1   5  -8    1.01    0.57
   1   5  -7    0.76    0.39
  -1  -5   7   -0.06    0.26
   1   5  -7    0.26    0.27
  -1  -5   6    4.53    0.88
   1   5  -6    6.64    1.09
   1   5  -6    6.44    0.88
  -1  -5   5   11.52    1.31
   1   5  -5   12.02    1.38
   1   5  -5    9.95    1.03
  -1  -5   4    0.51    0.27
  -1  -5   4    0.31    0.22
   1   5  -4   -0.36    0.42
   1   5  -4    0.35    0.26
  -1  -5   3   -0.08    0.19
   1   5  -3   -0.30    0.23
  -1  -5   3    0.42    0.21
   1   5  -3    0.26    0.16
   1   5  -2   58.50    2.88
   1   5  -2   60.78    2.83
   1   5  -2   58.48    2.30
  -1  -5   2   59.27    2.20
   1   5  -1   15.21    1.38
  -1  -5   1   15.55    1.00
   1   5  -1   14.15    1.01
   1   5  -1   15.66    1.32
  -1  -5   0   55.23    2.61
  -1  -5   0   59.31    2.03
   1   5   0   54.32    2.65
   1   5   0   53.13    2.00
  -1  -5  -1    0.01    0.12
  -1  -5  -1   -0.02    0.16
   1   5   1    0.16    0.11
   1   5   1    0.38    0.15
  -1  -5  -2   74.91    3.12
   1   5   2   77.20    3.18
  -1  -5  -2   80.24    2.43
   1   5   3   14.79    1.32
  -1  -5  -3   14.28    0.94
  -1  -5  -3   14.93    1.31
  -1  -5  -4  212.11    6.20
   1   5   4  236.73    6.40
   1   5   5   74.32    3.33
  -1  -5  -5   76.35    3.34
   1   5   6  602.77   13.43
  -1  -5  -6  606.73   13.46
   1   5   7    4.09    0.79
  -1  -5  -7    4.17    0.79
  -1  -5  -8    9.27    1.29
   1   5   8    7.68    1.13
   1   5   9   53.66    3.19
  -1  -5  -9   48.02    3.09
  -1  -5 -10   57.64    3.54
  -1  -5 -11   26.38    2.46
   1   5  11   31.13    2.59
  -1  -5 -12   52.24    3.58
   1   5  12   52.49    3.55
  -1  -5 -13   44.84    3.45
   1   5  13   46.98    3.46
  -1  -5 -14    0.51    0.33
   1   5  14    1.79    0.65
  -1  -5 -15    0.70    0.44
  -1  -5 -16   16.35    2.36
   1   5  16   10.16    1.30
   1   5  17    0.17    0.28
  -1  -5 -17    0.57    0.56
  -1  -5 -18    1.33    0.83
   1   5  18    0.93    0.44
  -1  -5 -19    8.92    1.89
   1   5  19   11.82    1.43
   1   5  20    2.54    0.65
  -1  -5 -20    1.06    0.87
  -1  -5 -21   26.86    3.59
  -1  -5 -22    4.63    1.55
  -1  -5 -23    0.68    0.52
  -1  -5 -24    2.74    1.34
  -1  -5 -25    0.13    0.46
   1   6 -21    1.49    1.46
   1   6 -20   -0.32    0.88
   1   6 -19    1.08    0.88
   1   6 -18    0.32    0.54
   1   6 -17   10.00    2.11
   1   6 -16    2.94    1.14
   1   6 -15    4.63    1.36
   1   6 -15    5.28    0.98
   1   6 -14  105.46    6.25
   1   6 -14  100.92    4.64
   1   6 -13   84.23    4.19
   1   6 -13   92.98    5.61
   1   6 -12   -0.13    0.40
   1   6 -12    0.89    0.59
   1   6 -11    0.40    0.51
   1   6 -11    1.61    0.63
   1   6 -10    7.25    1.18
  -1  -6  10    8.16    1.48
   1   6 -10    7.18    1.40
   1   6  -9   17.19    1.72
  -1  -6   9   14.73    1.85
   1   6  -9   14.42    1.84
   1   6  -8    0.84    0.50
   1   6  -8    0.67    0.37
  -1  -6   8    0.87    0.48
   1   6  -7   40.33    2.93
  -1  -6   7   39.01    2.82
   1   6  -7   46.62    2.69
   1   6  -6   16.81    1.79
  -1  -6   6   18.97    1.84
   1   6  -6   17.58    1.55
   1   6  -5  238.90    6.62
   1   6  -5  228.78    7.40
  -1  -6   4   11.40    1.34
   1   6  -4   11.17    1.12
   1   6  -4   13.08    1.47
  -1  -6   4   10.23    1.02
   1   6  -3  206.96    6.58
   1   6  -3  191.36    5.49
  -1  -6   3  207.10    5.36
   1   6  -3  202.02    6.35
   1   6  -2   16.13    1.56
   1   6  -2   15.75    1.23
   1   6  -2   14.63    1.41
  -1  -6   2   15.99    1.15
   1   6  -1   11.41    0.99
  -1  -6   1   10.64    0.91
   1   6  -1   11.67    1.22
   1   6  -1   11.10    1.26
   1   6   0  113.02    4.25
  -1  -6   0  103.74    4.02
  -1  -6   0  107.76    3.26
   1   6   0   98.79    3.22
   1   6   1   68.27    3.19
  -1  -6  -1   68.65    3.11
   1   6   1   64.57    2.37
  -1  -6  -1   68.37    2.42
  -1  -6  -2   10.08    0.84
  -1  -6  -2    9.33    1.10
   1   6   2    9.76    1.14
   1   6   3   17.81    1.56
  -1  -6  -3   19.88    1.20
  -1  -6  -3   20.25    1.62
   1   6   4   23.23    1.79
  -1  -6  -4   23.73    1.81
  -1  -6  -4   23.86    1.41
   1   6   5    2.47    0.65
  -1  -6  -5    2.13    0.50
  -1  -6  -6  236.13    7.03
   1   6   6  229.47    7.02
  -1  -6  -7   27.12    2.14
   1   6   7   29.01    2.20
  -1  -6  -8   18.02    1.79
   1   6   8   19.64    1.89
  -1  -6  -9  236.99    7.78
  -1  -6 -10   12.75    1.64
  -1  -6 -11   56.34    3.72
   1   6  11   58.27    3.69
   1   6  12    2.86    0.92
  -1  -6 -12    2.17    0.91
  -1  -6 -13   17.46    2.17
   1   6  13   26.61    2.61
  -1  -6 -14    5.09    1.19
   1   6  14    6.14    1.28
  -1  -6 -15    2.59    0.93
  -1  -6 -16    7.09    1.48
   1   6  17   13.46    1.64
  -1  -6 -17   13.27    2.26
   1   6  18   25.17    2.26
  -1  -6 -18   27.10    3.21
   1   6  19    4.34    0.96
  -1  -6 -19    2.43    1.14
  -1  -6 -20   10.45    2.14
   1   6  20   10.46    1.45
   1   6  21    6.23    1.12
  -1  -6 -21    6.24    1.73
  -1  -6 -22    1.17    1.11
  -1  -6 -23   12.59    2.66
  -1  -6 -24   11.06    2.48
  -1  -6 -25   11.50    2.63
   1   7 -20    3.15    1.36
   1   7 -19    0.81    0.89
   1   7 -18    3.92    1.30
   1   7 -17    0.62    0.76
   1   7 -16    3.70    1.27
   1   7 -15    2.17    1.00
   1   7 -15    1.19    0.53
   1   7 -14    1.30    0.78
   1   7 -14    0.38    0.29
   1   7 -13    2.47    0.63
   1   7 -13    2.56    1.05
   1   7 -12   21.87    2.63
   1   7 -11   23.23    2.63
   1   7 -10   27.27    2.75
   1   7 -10   26.01    2.34
   1   7  -9   -0.11    0.38
   1   7  -9    0.00    0.33
  -1  -7   9    0.48    0.32
   1   7  -8   -0.07    0.32
   1   7  -8   -0.22    0.34
  -1  -7   7  113.84    5.20
   1   7  -7  113.37    5.34
   1   7  -7  121.24    4.81
   1   7  -6    0.60    0.33
   1   7  -6    0.70    0.38
  -1  -7   6    1.08    0.47
   1   7  -5    0.63    0.29
  -1  -7   5    0.22    0.20
  -1  -7   5    0.27    0.22
   1   7  -5    0.25    0.35
   1   7  -4    1.09    0.37
   1   7  -4    1.84    0.48
  -1  -7   4    2.38    0.54
   1   7  -3   10.24    1.32
   1   7  -3   10.90    1.15
  -1  -7   3   11.35    1.10
   1   7  -3    9.93    1.35
   1   7  -2   16.54    1.39
   1   7  -2   15.59    1.64
  -1  -7   2   16.37    1.26
   1   7  -2   15.31    1.54
   1   7  -1  110.18    3.77
   1   7  -1  107.53    4.53
  -1  -7   1  103.66    3.52
   1   7  -1  118.58    4.47
  -1  -7   0  143.92    4.20
   1   7   0  136.64    4.23
  -1  -7   0  139.11    5.05
   1   7   0  143.67    5.23
  -1  -7  -1  132.62    4.90
  -1  -7  -1  139.99    4.06
   1   7   1  129.45    4.89
   1   7   1  132.37    4.01
  -1  -7  -2  110.92    3.57
   1   7   2  112.43    4.49
  -1  -7  -2  110.29    4.41
  -1  -7  -3    0.77    0.29
  -1  -7  -3    0.35    0.24
   1   7   3    0.09    0.19
   1   7   4  228.67    6.96
  -1  -7  -4  241.00    7.05
  -1  -7  -4  221.51    5.75
  -1  -7  -5  105.77    4.40
   1   7   5  103.49    4.38
  -1  -7  -6    5.97    1.02
   1   7   6    6.61    1.10
  -1  -7  -7  111.13    4.83
   1   7   7  127.02    5.11
  -1  -7  -8    4.77    0.96
  -1  -7  -9  170.99    6.46
   1   7  10    0.36    0.40
  -1  -7 -10    0.34    0.24
   1   7  11    0.11    0.37
  -1  -7 -11    0.41    0.40
   1   7  12    0.03    0.38
  -1  -7 -12   -0.16    0.30
  -1  -7 -13   15.38    2.05
   1   7  13   18.13    2.21
  -1  -7 -14   10.40    1.79
  -1  -7 -15    5.57    1.36
  -1  -7 -16    4.89    1.27
  -1  -7 -17    4.33    1.24
  -1  -7 -18   -0.28    0.68
   1   7  18   -0.08    0.35
  -1  -7 -19    2.85    0.90
   1   7  19    2.63    0.82
  -1  -7 -20    1.36    0.87
   1   7  20    0.86    0.39
   1   7  21   -0.03    0.45
  -1  -7 -21   -0.80    1.02
  -1  -7 -22    0.69    0.88
  -1  -7 -23    3.61    1.36
  -1  -7 -24   24.59    3.83
  -1  -7 -25    7.40    2.16
   1   8 -20   15.97    3.11
   1   8 -19    0.63    0.59
   1   8 -18    1.69    1.10
   1   8 -17    0.84    0.72
   1   8 -16   22.00    3.07
   1   8 -15    6.31    1.64
   1   8 -14    7.54    1.32
   1   8 -14    8.79    1.87
   1   8 -13   -0.16    0.52
   1   8 -12    3.41    1.12
   1   8 -11   -0.22    0.67
   1   8 -10    9.09    1.54
   1   8  -9   10.73    1.51
   1   8  -9    9.38    1.59
  -1  -8   8    7.12    1.32
   1   8  -8    9.56    1.39
   1   8  -8    7.65    1.37
   1   8  -7    5.91    1.05
  -1  -8   7    4.26    1.01
   1   8  -7    4.06    1.00
  -1  -8   6   29.79    2.13
   1   8  -6   25.84    2.44
  -1  -8   6   29.59    2.53
   1   8  -6   23.79    2.03
   1   8  -5    2.04    0.61
   1   8  -5    0.84    0.41
   1   8  -5    1.23    0.61
  -1  -8   5    1.91    0.60
   1   8  -4   45.48    3.19
   1   8  -4   52.09    2.88
   1   8  -4   47.19    3.14
  -1  -8   4   53.73    2.67
   1   8  -3  165.69    5.43
  -1  -8   3  160.59    5.02
   1   8  -3  159.30    6.00
   1   8  -2   22.24    1.72
   1   8  -2   20.85    1.91
  -1  -8   2   21.18    1.54
   1   8  -1  240.25    7.79
  -1  -8   1  247.46    6.45
   1   8  -1  246.68    6.69
   1   8  -1  244.63    7.43
   1   8   0   71.91    3.76
  -1  -8   0   78.83    3.08
  -1  -8   0   74.77    3.73
   1   8   0   77.67    3.16
   1   8   0   77.54    3.68
   1   8   1  399.94   10.67
  -1  -8  -1  394.99   10.45
  -1  -8  -1  401.77    9.22
  -1  -8  -2  120.20    3.90
  -1  -8  -2  120.87    4.82
   1   8   2  117.17    3.93
   1   8   2  120.25    4.89
  -1  -8  -3   93.29    4.16
  -1  -8  -3   84.15    3.20
   1   8   3   87.47    4.08
  -1  -8  -4   11.01    1.35
   1   8   4   11.49    1.39
  -1  -8  -4   10.40    1.03
  -1  -8  -5   -0.20    0.22
  -1  -8  -5    0.09    0.30
   1   8   5    0.28    0.25
  -1  -8  -6   51.85    3.16
   1   8   6   48.73    3.08
  -1  -8  -7   36.57    2.75
  -1  -8  -8    1.95    0.61
  -1  -8  -9    3.35    0.84
  -1  -8 -10   12.31    1.70
   1   8  10   10.73    1.57
   1   8  11    8.31    1.44
  -1  -8 -11    7.89    1.39
   1   8  11    6.49    1.30
  -1  -8 -12    4.68    1.13
   1   8  12    5.75    1.26
  -1  -8 -13   28.25    2.84
   1   8  13   28.15    2.85
  -1  -8 -14    0.38    0.43
  -1  -8 -15    8.43    1.64
  -1  -8 -16    0.32    0.59
  -1  -8 -17    1.67    0.73
  -1  -8 -18   -1.12    0.96
   1   8  19    4.40    1.12
  -1  -8 -19    4.52    1.32
   1   8  20    7.24    1.41
  -1  -8 -20    6.13    1.69
   1   8  21    1.22    0.79
  -1  -8 -21    0.45    0.87
  -1  -8 -22    0.11    0.66
  -1  -8 -23    1.19    1.11
  -1  -8 -24   30.30    4.17
  -1  -8 -25    2.11    1.41
   1   9 -19    5.15    1.72
   1   9 -18    5.21    1.73
   1   9 -17    7.91    2.03
   1   9 -16   -0.92    0.62
   1   9 -15   11.10    2.24
   1   9 -14    3.59    1.24
   1   9 -13   16.73    2.57
   1   9 -12    0.47    0.56
   1   9 -11    2.89    1.00
   1   9 -10    4.35    1.10
   1   9  -9    2.53    0.80
   1   9  -8   22.93    2.50
   1   9  -8   22.63    2.23
   1   9  -7    7.48    1.45
   1   9  -7    9.26    1.38
  -1  -9   7    9.72    1.54
   1   9  -7    7.56    1.41
  -1  -9   6   42.25    2.65
   1   9  -6   43.75    3.46
   1   9  -6   41.48    2.86
   1   9  -6   41.24    3.26
   1   9  -5   10.41    1.59
   1   9  -5    8.20    1.45
  -1  -9   5    9.65    1.20
   1   9  -5   11.07    1.44
   1   9  -4   16.10    1.97
   1   9  -4   12.68    1.71
   1   9  -4   16.63    1.66
  -1  -9   4   15.46    1.47
   1   9  -3   66.54    3.38
  -1  -9   3   68.14    3.14
   1   9  -3   64.74    3.95
   1   9  -3   64.78    3.77
  -1  -9   2    0.00    0.16
   1   9  -2   -0.11    0.27
   1   9  -2   -0.35    0.36
   1   9  -1    0.04    0.29
   1   9  -1   -0.05    0.23
  -1  -9   1    0.20    0.22
   1   9   0  126.57    4.47
   1   9   0  120.46    5.00
  -1  -9   0  124.06    4.29
  -1  -9  -1    2.06    0.52
  -1  -9  -1    1.58    0.62
   1   9   1    2.05    0.48
   1   9   2    2.53    0.51
  -1  -9  -2    3.44    0.62
  -1  -9  -2    3.41    0.79
  -1  -9  -3   14.01    1.29
  -1  -9  -3   16.11    1.74
  -1  -9  -4    0.33    0.20
  -1  -9  -4   -0.34    0.39
  -1  -9  -5   85.99    3.48
  -1  -9  -5   87.55    4.34
  -1  -9  -6   59.03    2.88
  -1  -9  -6   54.48    3.39
  -1  -9  -7   41.18    2.47
  -1  -9  -7   34.65    2.75
  -1  -9  -8    6.75    1.25
   1   9   9   22.23    2.27
  -1  -9  -9   20.22    2.19
   1   9  10   77.83    4.53
  -1  -9 -10   80.91    4.60
  -1  -9 -11    2.48    0.89
   1   9  11    1.95    0.69
   1   9  12   25.71    2.70
   1   9  12   27.76    2.79
  -1  -9 -12   25.45    2.65
  -1  -9 -13    0.47    0.44
  -1  -9 -14    1.10    0.74
  -1  -9 -15   -0.12    0.68
  -1  -9 -16   25.80    2.96
  -1  -9 -17   13.80    2.26
  -1  -9 -18    0.71    0.72
  -1  -9 -19    6.84    1.63
   1   9  20   21.16    2.48
  -1  -9 -20   26.26    3.45
  -1  -9 -21   24.02    3.47
   1   9  21   26.16    2.81
  -1  -9 -22    1.61    1.15
  -1  -9 -23    4.46    1.59
  -1  -9 -24    8.03    2.10
   1  10 -18    4.25    1.61
   1  10 -17    2.06    1.23
   1  10 -16    5.01    1.66
   1  10 -15    1.55    1.06
   1  10 -14   20.21    2.92
   1  10 -13   18.32    2.83
   1  10 -12    5.30    1.45
   1  10 -11    0.10    0.49
   1  10 -10    9.42    1.81
   1  10  -9    0.13    0.53
   1  10  -8   15.59    2.16
   1  10  -7   -0.04    0.54
   1  10  -7    0.61    0.66
  -1 -10   6   30.45    2.33
   1  10  -6   28.34    2.47
   1  10  -6   31.33    2.92
   1  10  -5   28.64    2.81
  -1 -10   5   26.01    2.09
   1  10  -5   28.28    2.66
   1  10  -5   28.07    2.40
   1  10  -4   50.89    3.56
  -1 -10   4   50.68    2.86
   1  10  -4   55.45    3.89
   1  10  -4   53.32    3.23
   1  10  -3   -0.31    0.43
   1  10  -3    0.47    0.46
  -1 -10   3    0.50    0.36
   1  10  -3    0.00    0.29
   1  10  -2   43.25    2.71
   1  10  -2   45.24    3.19
  -1 -10   2   45.29    2.61
   1  10  -2   43.72    3.33
   1  10  -1    2.31    0.75
  -1 -10   1    2.15    0.60
   1  10  -1    2.07    0.63
   1  10  -1    0.71    0.27
   1  10   0   96.67    4.92
  -1 -10   0  106.62    4.15
   1  10   0  105.10    4.83
  -1 -10  -1    1.82    0.53
  -1 -10  -1    1.46    0.62
   1  10   1    2.66    0.61
  -1 -10  -2   81.77    4.23
  -1 -10  -2   75.87    3.39
  -1 -10  -3    1.82    0.65
  -1 -10  -3    2.72    0.61
  -1 -10  -4    1.76    0.63
  -1 -10  -4    1.33    0.43
  -1 -10  -5  223.62    6.59
  -1 -10  -5  229.75    7.87
  -1 -10  -6    0.82    0.52
  -1 -10  -6    0.83    0.43
  -1 -10  -7    1.97    0.52
   1  10   7    1.69    0.45
  -1 -10  -7    1.19    0.61
   1  10   8    4.57    1.08
  -1 -10  -8    2.88    0.69
  -1 -10  -8    3.52    0.98
  -1 -10  -9    1.49    0.66
   1  10   9    2.48    0.79
   1  10  10   20.55    2.35
  -1 -10 -10   16.57    2.14
  -1 -10 -11   23.48    2.57
   1  10  11   26.26    2.73
  -1 -10 -12   31.61    3.09
   1  10  12   34.54    3.21
  -1 -10 -13   35.40    3.29
  -1 -10 -14   10.34    1.86
  -1 -10 -15   54.12    4.33
  -1 -10 -16   -0.46    0.73
  -1 -10 -17    5.89    1.49
  -1 -10 -18   22.70    3.02
  -1 -10 -19    2.35    0.99
  -1 -10 -20   20.68    3.09
  -1 -10 -21   21.91    3.23
   1  10  21   17.41    2.35
  -1 -10 -22    1.25    1.06
  -1 -10 -23   10.02    2.39
  -1 -10 -24    3.24    1.28
   1  11 -17    8.99    2.16
   1  11 -16    3.25    1.53
   1  11 -15    0.51    0.61
   1  11 -14   -0.17    0.45
   1  11 -13    7.73    1.83
   1  11 -12   -0.03    0.54
   1  11 -11   19.91    2.74
   1  11 -10    1.53    0.79
   1  11  -9    2.03    0.79
   1  11  -8   17.80    2.35
   1  11  -7   49.20    3.91
  -1 -11   6  108.90    4.84
   1  11  -6   98.08    5.56
   1  11  -6  106.85    5.20
   1  11  -5    8.35    1.32
   1  11  -5   10.91    1.81
  -1 -11   5   11.56    1.46
  -1 -11   4   45.21    2.81
   1  11  -4   42.77    3.57
   1  11  -4   40.05    3.30
   1  11  -4   42.95    3.03
   1  11  -3    6.10    1.29
   1  11  -3   10.14    1.56
   1  11  -3    7.41    1.18
  -1 -11   3    7.15    1.10
   1  11  -2   60.22    3.85
   1  11  -2   58.74    3.37
   1  11  -2   59.02    4.10
  -1 -11   2   70.77    3.44
   1  11  -1   14.94    2.01
  -1 -11   1   14.07    1.46
   1  11  -1   16.49    1.70
   1  11  -1   15.07    1.81
   1  11   0   15.18    1.99
  -1 -11   0   15.44    1.54
   1  11   0   13.92    1.76
   1  11   0   14.23    1.54
  -1 -11  -1   23.32    1.90
   1  11   1   23.08    2.36
   1  11   1   26.68    2.08
   1  11   1   23.46    2.26
   1  11   2   15.37    1.89
  -1 -11  -2   15.87    1.55
  -1 -11  -2   18.65    2.07
  -1 -11  -3    5.01    1.05
   1  11   3    5.69    1.26
  -1 -11  -3    4.94    0.85
  -1 -11  -4    4.90    0.89
   1  11   4    3.67    1.09
  -1 -11  -4    3.28    0.83
  -1 -11  -5    5.23    1.17
   1  11   5    3.59    1.09
  -1 -11  -5    3.44    0.79
   1  11   6   18.74    2.12
  -1 -11  -6   14.14    1.50
  -1 -11  -6   15.22    1.96
  -1 -11  -7    0.25    0.52
  -1 -11  -7    0.16    0.21
   1  11   7   -0.22    0.54
  -1 -11  -8    3.02    0.91
  -1 -11  -8    3.22    0.76
   1  11   8    4.25    1.05
   1  11   9   17.08    2.16
  -1 -11  -9   21.47    2.00
  -1 -11  -9   16.66    2.08
  -1 -11 -10    8.27    1.52
   1  11  10    9.40    1.61
   1  11  11   32.53    3.16
  -1 -11 -11   39.09    3.38
  -1 -11 -12  252.68    9.65
  -1 -11 -13  139.50    7.03
  -1 -11 -14   18.58    2.59
  -1 -11 -15    2.31    1.18
  -1 -11 -16    1.54    1.03
  -1 -11 -17   38.37    3.92
  -1 -11 -18   17.51    2.77
  -1 -11 -19    2.32    1.16
  -1 -11 -20    4.54    1.65
  -1 -11 -21    0.82    0.47
   1  11  22    0.63    0.47
  -1 -11 -22   -0.38    0.70
  -1 -11 -23    5.88    1.90
  -1 -11 -24    1.32    1.13
   1  12 -16    8.50    2.19
   1  12 -15    8.17    2.22
   1  12 -14    5.13    1.61
   1  12 -13    3.31    1.25
   1  12 -12    2.19    1.07
   1  12 -11    2.70    1.06
   1  12 -10   19.85    2.71
   1  12  -9   18.65    2.58
   1  12  -8    9.50    1.79
   1  12  -7    2.92    1.17
   1  12  -6   12.60    2.06
  -1 -12   6   12.17    1.59
   1  12  -5    2.48    0.85
   1  12  -5    2.58    0.93
   1  12  -4   21.83    2.22
   1  12  -4   19.87    2.43
  -1 -12   4   21.33    1.99
  -1 -12   3   27.73    2.23
   1  12  -3   26.26    2.41
   1  12  -3   28.24    2.78
   1  12  -2   15.28    1.97
   1  12  -2   15.51    2.15
  -1 -12   2   12.99    1.49
   1  12  -2   14.73    1.72
   1  12  -1   25.99    2.61
   1  12  -1   28.34    2.35
   1  12  -1   31.05    2.98
  -1 -12   1   28.38    2.20
   1  12   0   35.20    2.97
  -1 -12   0   38.18    2.52
   1  12   0   33.88    2.55
   1  12   0   37.67    3.24
   1  12   1   10.98    1.68
   1  12   1    9.79    1.60
  -1 -12  -1    8.20    1.16
   1  12   1   11.10    1.41
  -1 -12  -2    0.47    0.41
   1  12   2    0.03    0.31
  -1 -12  -2   -0.04    0.36
  -1 -12  -3   31.63    2.79
   1  12   3   32.85    2.94
  -1 -12  -3   28.10    2.18
  -1 -12  -4    0.25    0.41
  -1 -12  -4    0.79    0.36
   1  12   4    0.39    0.31
   1  12   5   47.92    3.57
  -1 -12  -5   42.72    3.33
  -1 -12  -5   50.12    2.94
  -1 -12  -6   33.04    2.42
   1  12   6   32.02    2.91
  -1 -12  -6   36.32    3.11
  -1 -12  -7   25.39    2.13
   1  12   7   23.75    2.49
  -1 -12  -7   27.95    2.77
  -1 -12  -8   12.22    1.79
  -1 -12  -8    9.33    1.30
   1  12   8    8.09    1.56
  -1 -12  -9   20.79    2.01
   1  12   9   17.49    2.18
  -1 -12  -9   21.24    2.45
   1  12  10   12.30    1.86
  -1 -12 -10   12.13    1.61
  -1 -12 -10   12.63    1.95
  -1 -12 -11    8.72    1.64
  -1 -12 -12   26.91    2.98
  -1 -12 -13   21.22    2.64
  -1 -12 -14    3.41    1.11
  -1 -12 -15    8.72    1.87
  -1 -12 -16   39.05    3.93
  -1 -12 -17    9.89    2.06
  -1 -12 -18    0.13    0.64
  -1 -12 -19    1.61    0.76
  -1 -12 -20    1.05    1.00
  -1 -12 -21    0.00    0.46
  -1 -12 -22    8.39    2.25
  -1 -12 -23    3.21    1.45
  -1 -12 -24    1.15    0.99
   1  13 -15    5.59    1.83
   1  13 -14    4.50    1.51
   1  13 -13    0.75    0.71
   1  13 -12    0.01    0.70
   1  13 -11    1.66    1.00
   1  13 -10    2.98    1.08
   1  13  -9    0.49    0.78
   1  13  -8   -0.74    0.54
   1  13  -7   10.17    1.87
  -1 -13   6    4.38    0.99
   1  13  -6    5.24    1.42
   1  13  -5   58.87    4.42
  -1 -13   5   64.70    3.76
  -1 -13   4    1.33    0.57
   1  13  -4    1.15    0.59
   1  13  -4    1.20    0.66
  -1 -13   3    0.16    0.32
   1  13  -3    0.58    0.49
   1  13  -3    0.46    0.56
   1  13  -2    3.35    1.05
  -1 -13   2    2.49    0.70
   1  13  -2    2.13    0.70
  -1 -13   1   19.10    1.91
   1  13  -1   17.41    2.18
   1  13  -1   23.01    2.21
  -1 -13   0   -0.40    0.40
   1  13   0   -0.78    0.75
   1  13   0   -0.41    0.39
   1  13   1   41.16    2.93
   1  13   1   35.88    3.08
  -1 -13  -1   36.07    2.57
   1  13   1   35.46    3.25
   1  13   2   47.61    3.77
  -1 -13  -2   45.21    2.92
   1  13   2   47.91    3.52
  -1 -13  -3   10.27    1.69
   1  13   3   11.29    1.76
  -1 -13  -3   10.47    1.36
  -1 -13  -4   23.38    2.05
  -1 -13  -4   21.79    2.37
   1  13   4   24.80    2.65
  -1 -13  -5   13.86    1.92
  -1 -13  -5   17.12    1.74
   1  13   5   17.22    2.18
  -1 -13  -6  124.21    5.12
   1  13   6  111.11    5.92
  -1 -13  -6  129.65    6.27
   1  13   7   11.99    1.88
  -1 -13  -7    9.61    1.67
  -1 -13  -7   10.31    1.40
   1  13   8   -0.19    0.53
  -1 -13  -8   -0.01    0.47
  -1 -13  -8    0.57    0.43
  -1 -13  -9    0.44    0.53
  -1 -13  -9   -0.11    0.47
  -1 -13 -10  241.77    9.40
  -1 -13 -10  225.24    7.92
  -1 -13 -11    2.20    1.00
  -1 -13 -11    1.59    0.81
  -1 -13 -12   17.53    2.41
  -1 -13 -12   14.84    1.95
  -1 -13 -13    0.66    0.70
  -1 -13 -14    6.72    1.64
  -1 -13 -15    0.08    0.43
  -1 -13 -16    3.10    1.18
  -1 -13 -17    0.99    0.80
  -1 -13 -18    0.71    0.67
  -1 -13 -19    5.32    1.62
  -1 -13 -20    1.92    1.08
  -1 -13 -21   -0.39    0.71
  -1 -13 -22    0.31    0.78
  -1 -13 -23    0.72    0.62
   1  14 -14    1.75    1.11
   1  14 -13    7.12    1.85
   1  14 -12    1.07    1.01
   1  14 -11   10.91    2.16
   1  14 -10   11.68    2.24
   1  14  -9   -0.66    0.65
   1  14  -8    2.07    0.72
   1  14  -7    3.30    1.23
   1  14  -6    6.11    1.51
  -1 -14   6    6.84    1.31
  -1 -14   5    4.97    1.05
   1  14  -5    7.30    1.62
  -1 -14   4   11.66    1.59
   1  14  -4   11.89    2.05
   1  14  -3    5.97    1.38
  -1 -14   3    6.48    1.18
  -1 -14   2   26.56    2.34
   1  14  -2   22.26    2.68
   1  14  -2   25.16    2.53
   1  14  -1    2.83    0.83
  -1 -14   1    3.10    0.80
   1  14  -1    2.32    0.78
   1  14   0    8.30    1.33
  -1 -14   0    7.23    1.14
   1  14   0    7.32    1.45
   1  14   1   15.83    1.85
   1  14   1   12.51    1.84
  -1 -14  -1   15.14    1.71
  -1 -14  -2   63.24    3.61
   1  14   2   52.68    3.91
  -1 -14  -3   18.97    1.95
  -1 -14  -3   20.13    2.42
  -1 -14  -4   12.75    1.91
  -1 -14  -4   11.26    1.51
  -1 -14  -5    7.22    1.18
  -1 -14  -5    7.22    1.39
  -1 -14  -6    7.52    1.57
  -1 -14  -6   10.54    1.46
  -1 -14  -7    6.66    1.39
  -1 -14  -7    6.02    1.07
  -1 -14  -8   20.15    2.06
  -1 -14  -8   17.80    2.36
  -1 -14  -9    2.94    0.77
  -1 -14  -9    3.66    1.03
  -1 -14 -10  106.04    5.14
  -1 -14 -10  109.29    6.20
  -1 -14 -11    1.29    0.70
  -1 -14 -11    2.22    0.78
  -1 -14 -12    0.26    0.43
  -1 -14 -12   -0.33    0.45
  -1 -14 -13    7.48    1.41
  -1 -14 -13    6.29    1.58
  -1 -14 -14    4.16    1.25
  -1 -14 -14    2.81    1.00
  -1 -14 -15   19.72    2.85
  -1 -14 -16   12.73    2.33
  -1 -14 -17   -0.35    0.81
  -1 -14 -18    3.80    1.37
  -1 -14 -19    1.52    0.85
  -1 -14 -20    2.06    0.88
  -1 -14 -21    5.69    1.75
  -1 -14 -22    2.98    1.51
  -1 -14 -23    4.00    1.43
   1  15 -13    3.10    1.32
   1  15 -12    0.39    0.77
   1  15 -11   -0.81    0.68
   1  15 -10    1.24    1.02
   1  15  -9    4.03    1.40
   1  15  -8    1.94    1.05
   1  15  -7    1.61    0.85
   1  15  -6    2.01    0.94
  -1 -15   6    3.53    0.99
  -1 -15   5   -0.15    0.39
   1  15  -5   -0.72    0.73
  -1 -15   4    6.31    1.19
   1  15  -4    7.79    1.73
  -1 -15   3   84.92    4.50
   1  15  -3   79.74    5.32
   1  15  -2   44.11    3.87
  -1 -15   2   41.90    3.04
   1  15  -1   28.96    3.06
  -1 -15   1   32.53    2.63
   1  15   0    5.59    1.18
  -1 -15   0    3.40    0.83
   1  15   0    3.13    0.88
  -1 -15  -1    0.05    0.31
   1  15   1   -0.40    0.69
   1  15   2   77.70    4.91
  -1 -15  -2   66.61    3.87
   1  15   3    0.72    0.43
  -1 -15  -3    0.36    0.40
  -1 -15  -4   36.21    2.83
  -1 -15  -4   41.19    3.59
  -1 -15  -5    5.02    1.04
  -1 -15  -5    7.41    1.58
  -1 -15  -6    1.33    0.51
  -1 -15  -6    1.44    0.73
  -1 -15  -7   -0.83    0.57
  -1 -15  -7   -0.09    0.44
  -1 -15  -8   14.15    1.78
  -1 -15  -8   13.09    2.10
  -1 -15  -9   -0.32    0.42
  -1 -15  -9    0.37    0.58
  -1 -15 -10   28.89    3.18
  -1 -15 -10   27.56    2.57
  -1 -15 -11    0.12    0.36
  -1 -15 -11    1.43    0.58
  -1 -15 -12    0.29    0.37
  -1 -15 -12    0.06    0.35
  -1 -15 -13    0.57    0.60
  -1 -15 -13    0.45    0.44
  -1 -15 -14    3.06    1.11
  -1 -15 -14    2.10    0.80
  -1 -15 -15    3.17    1.27
  -1 -15 -15    2.14    0.93
  -1 -15 -16   11.13    1.97
  -1 -15 -16   10.08    2.15
  -1 -15 -17    0.68    0.61
  -1 -15 -18    0.11    0.59
  -1 -15 -19    1.49    1.05
  -1 -15 -20   15.48    2.80
  -1 -15 -21    7.87    2.20
  -1 -15 -22    0.54    0.51
   1  16 -12    0.02    0.80
   1  16 -11    1.75    0.83
   1  16 -10    5.68    1.70
   1  16  -9    2.65    1.28
   1  16  -8    5.16    1.51
   1  16  -7    1.79    0.90
   1  16  -6    0.34    0.47
  -1 -16   6    0.58    0.65
  -1 -16   5    1.31    0.60
   1  16  -5    0.52    0.68
   1  16  -4    0.39    0.67
  -1 -16   4    0.22    0.51
   1  16  -3   32.43    3.54
  -1 -16   3   34.54    2.89
  -1 -16   2    1.06    0.65
   1  16  -2    0.96    0.69
  -1 -16   1    2.09    0.80
   1  16  -1    1.97    1.10
  -1 -16   0    3.69    0.93
   1  16   0    2.09    0.84
   1  16   1    0.47    0.38
  -1 -16  -1   -0.33    0.54
  -1 -16  -2    5.30    1.08
   1  16   2    4.71    1.23
   1  16   3    5.55    1.33
  -1 -16  -3    4.86    1.03
   1  16   4    0.27    0.36
  -1 -16  -4    0.05    0.34
  -1 -16  -5    0.52    0.45
  -1 -16  -5   -0.40    0.47
  -1 -16  -6    4.59    1.07
  -1 -16  -6    3.59    1.15
  -1 -16  -7    2.96    0.93
  -1 -16  -7    2.39    0.96
  -1 -16  -8   -0.11    0.27
  -1 -16  -8   -0.25    0.40
  -1 -16  -9    9.42    1.83
  -1 -16  -9    8.52    1.43
  -1 -16 -10    2.56    0.81
  -1 -16 -10    3.65    1.28
  -1 -16 -11    2.02    0.96
  -1 -16 -11    2.90    0.91
  -1 -16 -12    1.08    0.66
  -1 -16 -12    0.54    0.54
  -1 -16 -13    0.95    0.42
  -1 -16 -13    1.03    0.70
  -1 -16 -14    1.45    0.74
  -1 -16 -14    0.84    0.58
  -1 -16 -15    1.92    1.25
  -1 -16 -15   -0.26    0.47
  -1 -16 -16   -0.07    0.47
  -1 -16 -16   -0.40    0.65
  -1 -16 -17    4.30    1.70
  -1 -16 -17    0.59    0.67
  -1 -16 -18    0.89    0.78
  -1 -16 -18    0.23    0.75
  -1 -16 -19   -1.02    0.91
  -1 -16 -20   -0.11    0.67
  -1 -16 -21   -0.80    0.79
   1  17 -10    1.81    1.14
   1  17  -9   -0.78    0.72
   1  17  -8    0.80    0.91
   1  17  -7    0.90    0.62
   1  17  -6    3.08    1.19
  -1 -17   6    4.15    1.10
   1  17  -5    1.82    1.02
  -1 -17   5    1.31    0.59
  -1 -17   4    2.98    0.95
   1  17  -4    3.47    1.28
   1  17  -3    1.45    1.02
  -1 -17   3    0.55    0.60
  -1 -17   2    1.74    0.71
   1  17  -2    0.05    0.66
  -1 -17   1    9.92    1.55
   1  17  -1   11.13    2.10
   1  17   0    0.40    0.48
  -1 -17   0    1.01    0.47
  -1 -17  -1    7.38    1.33
   1  17   1    5.99    1.51
  -1 -17  -2    1.38    0.55
   1  17   2    1.44    0.77
  -1 -17  -3   -0.52    0.51
   1  17   3   -0.11    0.50
  -1 -17  -4    0.45    0.44
   1  17   4    0.38    0.58
  -1 -17  -5    4.86    1.09
  -1 -17  -6    5.66    1.43
  -1 -17  -6    4.58    1.04
  -1 -17  -7    1.89    0.74
  -1 -17  -7    0.97    0.68
  -1 -17  -8   -0.19    0.33
  -1 -17  -8   -0.44    0.63
  -1 -17  -9    0.10    0.42
  -1 -17  -9   -1.06    0.73
  -1 -17 -10    0.94    0.56
  -1 -17 -10    1.05    0.79
  -1 -17 -11    3.69    1.29
  -1 -17 -11    3.97    1.13
  -1 -17 -12    1.06    0.82
  -1 -17 -12    1.11    0.50
  -1 -17 -13    0.14    0.48
  -1 -17 -13   -0.41    0.42
  -1 -17 -14    0.75    0.65
  -1 -17 -14    0.31    0.65
  -1 -17 -15    1.87    0.97
  -1 -17 -15    0.39    0.43
  -1 -17 -16    0.44    0.65
  -1 -17 -16    0.90    0.71
  -1 -17 -17    2.45    1.22
  -1 -17 -17   -0.19    0.49
  -1 -17 -18    1.11    0.81
  -1 -17 -19    5.63    1.78
  -1 -17 -20    0.16    0.56
  -1 -17 -21    1.91    1.15
   1  18  -9    4.07    1.44
   1  18  -8    1.77    1.13
   1  18  -7    1.93    1.15
   1  18  -6    1.00    0.84
  -1 -18   5    4.05    1.12
   1  18  -5    2.97    1.31
  -1 -18   4    0.59    0.43
   1  18  -4    0.97    0.59
  -1 -18   3    3.12    0.98
   1  18  -3    2.54    1.18
   1  18  -2    8.46    1.98
  -1 -18   2    6.17    1.34
  -1 -18   1    1.30    0.66
   1  18  -1    1.87    0.86
  -1 -18   0    2.84    0.89
   1  18   0    3.50    1.18
  -1 -18  -1    0.62    0.55
   1  18   1    1.63    0.95
   1  18   2    0.51    0.75
  -1 -18  -2    0.24    0.35
  -1 -18  -3    3.23    0.84
   1  18   3    4.59    1.24
  -1 -18  -4   -0.24    0.49
   1  18   4    1.62    0.86
   1  18   5    0.02    0.53
  -1 -18  -5   -0.32    0.60
  -1 -18  -6    0.55    0.60
  -1 -18  -6    0.40    0.40
  -1 -18  -7    0.88    0.59
  -1 -18  -7    1.53    1.01
  -1 -18  -8    1.57    0.89
  -1 -18  -8    3.87    1.03
  -1 -18  -9   -0.68    0.78
  -1 -18  -9    0.42    0.47
  -1 -18 -10   -0.27    0.53
  -1 -18 -10    0.10    0.53
  -1 -18 -11    1.42    0.87
  -1 -18 -11    2.48    0.87
  -1 -18 -12   -0.62    0.53
  -1 -18 -12   -0.16    0.42
  -1 -18 -13    0.35    0.46
  -1 -18 -14   -0.45    0.81
  -1 -18 -15    2.58    1.25
  -1 -18 -16    0.29    0.52
  -1 -18 -17    3.40    1.44
  -1 -18 -18    0.32    1.03
  -1 -18 -19   -0.28    0.77
  -1 -18 -20   -0.03    0.61
   1  19  -7    2.96    1.54
   1  19  -6    1.54    1.06
   1  19  -5    0.03    0.74
   1  19  -4   -0.24    0.79
   1  19  -3    0.71    0.62
   1  19  -2    9.02    1.95
   1  19  -1    3.67    1.38
   1  19   0    9.94    2.07
   1  19   1   18.31    2.76
   1  19   2    2.69    1.11
   1  19   3   -0.77    0.68
   1  19   4   -0.01    0.71
   1  19   5    5.62    1.53
   1  19   6   -0.60    0.76
  -1 -19  -8    2.05    0.90
  -1 -19  -9    3.25    1.06
  -1 -19 -10    4.99    1.53
  -1 -19 -11    5.12    1.61
  -1 -19 -12    1.58    0.81
  -1 -19 -13    1.08    0.94
  -1 -19 -14    0.84    0.79
  -1 -19 -15    1.37    0.97
  -1 -19 -16    0.00    0.61
  -1 -19 -17   -0.50    0.76
  -1 -19 -18    1.09    1.00
   1  20  -4    2.34    1.17
   1  20  -3   11.80    2.50
   1  20  -2    0.12    0.69
   1  20  -1    2.66    1.18
   1  20   0    2.67    1.07
   1  20   1   11.93    2.37
   1  20   2    1.56    1.02
   1  20   3    0.36    0.71
   1  20   4    2.39    1.26
   1  20   5   -0.06    0.60
   1  20   6    0.46    0.56
   1  20   7   -0.94    0.88
  -1 -20  -9    1.45    0.97
  -1 -20 -10    1.06    0.86
  -1 -20 -11   -1.21    0.78
  -1 -20 -12    1.24    0.81
  -1 -20 -13    3.93    1.41
  -1 -20 -14    7.03    1.97
  -1 -20 -15    1.44    0.75
   1  21   2    0.78    0.86
   1  21   3   -0.53    0.72
   1  21   4    1.27    0.62
   1  21   5    2.40    1.25
   1  21   6    0.38    0.68
   1  21   7    0.34    0.56
   1  21   8   -0.67    0.82
   2 -20 -11   -0.36    0.60
   2 -20 -10    0.59    0.50
   2 -20  -9    1.51    0.85
   2 -20  -8   -0.58    0.77
   2 -20  -7    6.49    1.64
   2 -20  -6    4.25    1.43
   2 -20  -5    5.07    1.51
   2 -20  -4    2.98    1.12
   2 -20  -3    2.11    0.90
   2 -20  -2    1.83    0.93
   2 -20  -1    0.59    0.44
   2 -20   0    0.39    0.52
   2 -20   1    1.06    0.59
   2 -20   2   -0.53    0.65
   2 -19 -14   -0.23    0.66
   2 -19 -13    0.35    0.72
   2 -19 -12    0.86    0.74
   2 -19 -11    4.09    1.48
   2 -19 -10    0.93    1.04
   2 -19  -9   -1.21    0.82
   2 -19  -8    0.35    0.55
   2 -19  -7    0.79    0.62
   2 -19  -6    3.17    1.22
   2 -19  -5    7.35    1.73
   2 -19  -4    0.57    0.75
   2 -19  -3    3.49    1.09
   2 -19  -2    8.11    1.76
   2 -19  -1   -0.58    0.62
   2 -19   0    1.55    0.91
   2 -19   1    1.80    0.61
   2 -19   2    1.68    0.94
   2 -19   3    1.32    0.79
   2 -19   4    4.10    1.37
   2 -19   5    2.16    1.14
   2 -19   6    6.87    1.74
   2 -18 -16   -0.42    1.03
   2 -18 -15   11.37    2.29
   2 -18 -14    1.15    0.66
   2 -18 -13   14.89    2.53
   2 -18 -12   14.74    2.48
   2 -18 -11    0.71    0.64
   2 -18 -10    8.42    1.81
   2 -18  -9    2.15    1.10
   2 -18  -8    0.95    0.89
   2 -18  -7   -0.24    0.51
   2 -18  -6    1.88    0.91
   2 -18  -5    0.47    0.44
   2 -18  -4   15.57    2.40
   2 -18  -3    6.02    1.52
   2 -18  -2   -0.79    0.83
   2 -18  -1    0.44    0.61
   2 -18   0    0.11    0.54
   2 -18   1    1.00    0.51
   2 -18   2    4.35    1.22
   2 -18   3    1.34    0.81
   2 -18   4    0.91    0.60
   2 -18   5    4.32    1.21
   2 -18   6   -0.81    0.77
   2 -18   7   -0.11    0.51
   2 -18   8    3.74    1.19
   2 -17 -18   -0.26    0.96
   2 -17 -17   -1.18    0.79
   2 -17 -16    0.36    0.61
   2 -17 -15    2.29    1.16
   2 -17 -14   -0.34    0.59
   2 -17 -13    0.29    0.59
   2 -17 -12    3.69    1.25
   2 -17 -11   -0.39    0.66
   2 -17 -11    0.90    0.68
   2 -17 -10   -0.38    0.61
   2 -17 -10    0.21    0.48
   2 -17  -9    0.93    0.61
   2 -17  -9    0.87    0.64
   2 -17  -8   -0.63    0.59
   2 -17  -8   -1.03    0.91
   2 -17  -7    1.11    0.66
  -2  17   6   11.62    1.77
   2 -17  -6    8.11    1.72
   2 -17  -5   -0.09    0.43
  -2  17   5    1.98    0.84
   2 -17  -4   -0.03    0.56
  -2  17   4   -0.31    0.29
   2 -17  -3    5.82    1.47
  -2  17   3    4.91    1.16
   2 -17  -2    0.99    0.55
  -2  17   2   -0.77    0.55
   2 -17  -1   -0.75    0.63
  -2  17   1    0.05    0.28
   2 -17   0    1.59    0.85
  -2  17   0    2.51    0.88
  -2  17  -1    1.00    0.81
   2 -17   1    0.55    0.51
  -2  17  -2    3.04    1.03
   2 -17   2    2.50    0.95
   2 -17   3    0.02    0.68
  -2  17  -3    0.09    0.32
   2 -17   4    2.00    0.93
  -2  17  -4    0.95    0.63
   2 -17   5    1.05    0.59
   2 -17   6    8.01    1.72
   2 -17   7    0.33    0.65
   2 -17   8   16.47    2.47
   2 -17   9    1.40    0.86
   2 -17  10    0.75    0.78
   2 -16 -19    0.43    0.51
   2 -16 -18    0.96    0.86
   2 -16 -17    6.85    1.84
   2 -16 -16   -0.47    0.70
   2 -16 -15   18.11    2.66
   2 -16 -15   17.98    2.78
   2 -16 -14    6.01    1.72
   2 -16 -14    7.11    1.71
   2 -16 -13   11.13    2.17
   2 -16 -13    8.94    1.70
   2 -16 -12   21.91    2.90
   2 -16 -12   23.65    2.79
   2 -16 -11    2.74    1.07
   2 -16 -11    1.93    0.92
   2 -16 -10   15.17    2.35
   2 -16 -10   13.66    1.98
   2 -16  -9    4.60    1.32
   2 -16  -9    4.50    1.15
   2 -16  -8    0.87    0.47
   2 -16  -8    0.88    0.62
   2 -16  -7    0.74    0.48
   2 -16  -7    1.33    0.77
   2 -16  -6   -0.42    0.63
   2 -16  -5    1.21    0.62
  -2  16   5    1.94    0.72
   2 -16  -4   -0.52    0.49
  -2  16   4    0.40    0.41
  -2  16   3    0.90    0.50
   2 -16  -3    1.67    0.76
   2 -16  -2   -0.30    0.49
  -2  16   2    0.02    0.40
   2 -16  -1    5.49    1.31
  -2  16   1    5.01    1.20
  -2  16   0    5.20    1.17
   2 -16   0    4.11    1.19
  -2  16  -1    0.95    0.48
   2 -16   1    0.73    0.39
   2 -16   2    0.68    0.50
  -2  16  -2    1.54    0.71
   2 -16   3    1.85    0.72
  -2  16  -3    1.95    0.80
  -2  16  -4    1.05    0.82
   2 -16   4    0.70    0.60
  -2  16  -5   -0.21    0.38
   2 -16   5    0.00    0.38
   2 -16   6    0.52    0.56
  -2  16  -6   -0.10    0.34
  -2  16  -7    1.62    0.75
   2 -16   7    0.27    0.59
  -2  16  -8    0.80    0.51
   2 -16   8    1.16    0.85
   2 -16   9    0.31    0.54
  -2  16  -9    1.07    0.85
   2 -16  10    2.26    1.05
  -2  16 -10    1.53    0.82
   2 -16  11   -0.05    0.42
  -2  15  21   -0.41    0.74
  -2  15  20    2.93    1.57
  -2  15  19    3.06    1.30
   2 -15 -19    4.83    1.51
   2 -15 -18    4.39    1.55
   2 -15 -18    1.53    0.98
   2 -15 -17    0.38    0.56
   2 -15 -17   -0.52    0.66
   2 -15 -16    1.47    0.56
   2 -15 -16    0.14    0.51
   2 -15 -15    4.06    1.33
   2 -15 -15    2.41    0.97
   2 -15 -14    6.03    1.56
   2 -15 -14    8.46    1.74
   2 -15 -13    4.81    1.28
   2 -15 -13    7.81    1.77
   2 -15 -12    1.45    0.75
   2 -15 -12    2.45    1.06
   2 -15 -11    5.92    1.48
   2 -15 -11    7.95    1.60
   2 -15 -10    2.12    1.08
   2 -15 -10    1.51    0.79
   2 -15  -9    7.19    1.63
   2 -15  -9    6.75    1.35
   2 -15  -8    1.38    0.64
   2 -15  -8    2.54    0.83
   2 -15  -7    3.28    0.97
   2 -15  -7    2.21    0.76
   2 -15  -6   -0.48    0.74
  -2  15   6   -0.11    0.42
   2 -15  -6   -0.22    0.45
  -2  15   5   -0.16    0.39
   2 -15  -5    0.23    0.58
   2 -15  -4    5.90    1.36
  -2  15   4    5.61    1.20
  -2  15   4    6.01    1.17
   2 -15  -3    5.40    1.31
  -2  15   3    7.59    1.37
  -2  15   3    7.33    1.28
   2 -15  -2    1.14    0.77
  -2  15   2    0.41    0.33
  -2  15   2    1.22    0.64
  -2  15   1   15.98    1.92
   2 -15  -1   12.20    1.91
  -2  15   1   13.82    1.92
  -2  15   0    1.92    0.84
   2 -15   0    1.48    0.63
  -2  15   0    1.64    0.56
   2 -15   1    7.40    1.49
  -2  15  -1    6.81    1.33
   2 -15   2    3.25    0.92
  -2  15  -2    3.02    0.87
  -2  15  -3   15.76    2.01
   2 -15   3   12.72    1.95
   2 -15   4    0.50    0.41
  -2  15  -4    0.69    0.50
  -2  15  -5   -0.39    0.45
   2 -15   5    0.65    0.45
   2 -15   6    1.41    0.83
  -2  15  -6    1.82    0.80
  -2  15  -7    6.17    1.49
   2 -15   7    4.86    1.30
   2 -15   8    0.91    0.81
  -2  15  -8    0.09    0.44
   2 -15   9    4.65    1.22
  -2  15  -9    5.28    1.34
  -2  15 -10    7.26    1.71
   2 -15  10    5.17    1.47
   2 -15  11    1.32    0.78
  -2  15 -11    2.65    1.15
  -2  15 -12   -0.03    0.51
  -2  15 -13    2.19    1.08
  -2  15 -14    0.37    1.15
  -2  14  22    0.75    0.80
   2 -14 -21    2.67    1.32
  -2  14  21    2.14    1.28
   2 -14 -20    3.17    1.35
  -2  14  20    3.75    1.50
   2 -14 -19   -0.39    1.01
  -2  14  19    0.49    0.82
   2 -14 -18   -0.44    0.62
   2 -14 -17    0.92    0.87
   2 -14 -16    0.25    0.54
   2 -14 -15   -0.70    0.57
   2 -14 -15   -0.99    0.76
   2 -14 -14    4.97    1.34
   2 -14 -14    3.79    1.25
   2 -14 -13    0.11    0.32
   2 -14 -13   -0.18    0.66
   2 -14 -12    2.40    1.02
   2 -14 -12    1.53    0.64
   2 -14 -11   37.64    3.29
   2 -14 -11   37.25    3.59
   2 -14 -10    1.99    0.78
   2 -14 -10    1.72    0.72
  -2  14   9    8.32    1.62
   2 -14  -9    6.38    1.52
   2 -14  -9    8.53    1.52
  -2  14   9    7.17    1.36
   2 -14  -8    0.90    0.54
   2 -14  -8    0.25    0.59
  -2  14   8    1.42    0.65
  -2  14   7   13.33    1.80
   2 -14  -7   13.23    1.95
   2 -14  -7   13.26    1.65
   2 -14  -6   21.81    2.20
  -2  14   6   27.07    2.53
   2 -14  -6   20.23    2.47
   2 -14  -5   21.98    2.17
   2 -14  -5   19.33    2.47
  -2  14   5   17.32    2.06
   2 -14  -4   98.76    5.55
  -2  14   4  102.65    5.09
  -2  14   3    0.01    0.29
   2 -14  -3   -0.51    0.54
  -2  14   3   -0.22    0.45
   2 -14  -2   17.44    2.27
  -2  14   2   24.35    2.24
  -2  14   2   17.56    2.07
   2 -14  -1    0.35    0.40
  -2  14   1    0.32    0.28
  -2  14   0    1.21    0.40
   2 -14   0    1.95    0.84
  -2  14   0    0.80    0.34
  -2  14  -1   18.23    2.15
   2 -14   1   19.37    2.32
  -2  14  -1   19.03    2.06
   2 -14   2   -0.18    0.65
  -2  14  -2    0.36    0.36
  -2  14  -2   -0.20    0.42
  -2  14  -3    1.24    0.59
  -2  14  -3    1.95    0.77
   2 -14   3    0.45    0.62
   2 -14   4    2.86    0.88
  -2  14  -4    2.35    0.75
   2 -14   5    7.38    1.47
  -2  14  -5    7.00    1.36
  -2  14  -6    2.82    0.94
   2 -14   6    3.71    1.09
  -2  14  -7    3.90    1.05
   2 -14   7    2.47    0.93
  -2  14  -8    9.69    1.72
   2 -14   8    8.38    1.59
  -2  14  -9    4.83    1.30
   2 -14   9    4.37    1.19
   2 -14  10    1.14    0.74
  -2  14 -10    1.93    0.87
  -2  14 -11   13.99    2.26
   2 -14  11   15.21    2.34
  -2  14 -12   18.18    2.66
   2 -14  12   18.87    2.61
  -2  14 -13   10.29    1.93
  -2  14 -14    1.07    1.11
  -2  14 -15    4.46    1.56
  -2  14 -16    1.97    1.11
   2 -13 -23    1.79    1.08
   2 -13 -22    0.09    0.57
  -2  13  22    1.80    1.20
   2 -13 -21    4.64    1.32
  -2  13  21    5.12    1.73
   2 -13 -20    4.11    1.52
  -2  13  20    4.47    1.49
   2 -13 -19    4.38    1.41
  -2  13  19    3.50    1.26
  -2  13  18    1.05    0.91
   2 -13 -18    2.90    1.15
   2 -13 -17    0.32    0.57
   2 -13 -16    0.32    0.41
   2 -13 -15   -0.09    0.54
   2 -13 -14    3.92    1.19
   2 -13 -13   -0.97    0.91
   2 -13 -13    0.46    0.32
   2 -13 -12   -0.42    0.35
   2 -13 -12    0.81    0.78
   2 -13 -11    2.71    0.86
   2 -13 -11    3.21    1.11
  -2  13  10   12.79    1.96
   2 -13 -10   13.62    2.07
   2 -13 -10   12.19    1.75
   2 -13  -9   33.58    3.18
   2 -13  -9   35.30    2.91
  -2  13   9   31.43    2.78
  -2  13   9   32.68    2.98
   2 -13  -8   14.31    1.77
  -2  13   8   15.48    1.90
   2 -13  -8   13.79    1.97
   2 -13  -7    0.44    0.48
   2 -13  -7    0.66    0.28
   2 -13  -6    7.75    1.26
   2 -13  -6    7.67    1.50
   2 -13  -5    4.04    1.02
   2 -13  -5    4.25    0.96
   2 -13  -4   71.11    4.50
   2 -13  -4   72.65    3.87
   2 -13  -3   47.54    3.56
   2 -13  -2   36.58    3.12
  -2  13   2   36.71    2.71
   2 -13  -1    0.26    0.45
  -2  13   1    1.28    0.47
   2 -13   0    0.04    0.61
  -2  13   0    0.23    0.32
  -2  13   0   -0.56    0.36
   2 -13   1    1.54    0.76
  -2  13  -1    0.41    0.47
  -2  13  -1    2.45    0.80
   2 -13   2   16.57    2.09
  -2  13  -2   16.80    2.04
  -2  13  -2   19.00    1.99
  -2  13  -3   50.17    3.75
  -2  13  -3   46.99    3.29
   2 -13   3   49.79    3.70
   2 -13   4    6.83    1.35
  -2  13  -4    6.72    1.38
  -2  13  -4    7.89    1.36
  -2  13  -5   26.38    2.57
  -2  13  -5   31.37    3.02
   2 -13   5   27.88    2.79
  -2  13  -6   15.74    2.04
   2 -13   6   13.98    1.94
   2 -13   7   55.25    3.97
  -2  13  -7   54.57    3.93
   2 -13   8   44.55    3.63
  -2  13  -8   44.56    3.62
   2 -13   9    0.78    0.52
  -2  13  -9    1.73    0.59
  -2  13 -10   28.99    3.09
   2 -13  10   37.52    3.40
   2 -13  11    5.44    1.37
  -2  13 -11    5.06    1.26
   2 -13  12    2.38    0.93
  -2  13 -12    3.25    1.19
  -2  13 -13    5.98    1.61
  -2  13 -14    1.54    1.01
  -2  13 -15   17.56    2.86
  -2  13 -16    8.79    2.14
  -2  13 -17    9.61    2.27
   2 -12 -24    1.00    0.88
   2 -12 -23    0.68    0.72
   2 -12 -22    1.68    1.15
  -2  12  22    0.89    0.81
   2 -12 -21    3.96    1.47
  -2  12  21    5.07    1.59
  -2  12  20    0.35    0.92
   2 -12 -20    1.13    0.74
   2 -12 -19    1.86    0.96
  -2  12  19    4.72    1.51
   2 -12 -18    1.47    0.91
  -2  12  18    0.78    0.71
   2 -12 -17    1.08    0.79
   2 -12 -16    5.20    1.35
   2 -12 -15    0.90    0.60
   2 -12 -14   -0.23    0.39
   2 -12 -13    6.15    1.37
   2 -12 -12   28.14    2.80
   2 -12 -11   11.30    1.75
  -2  12  11    8.90    1.58
   2 -12 -11    9.07    1.83
  -2  12  10   31.12    2.86
   2 -12 -10   34.68    2.93
   2 -12 -10   40.61    3.55
  -2  12   9   -0.14    0.44
   2 -12  -9    0.59    0.53
   2 -12  -9    0.63    0.51
  -2  12   9    0.37    0.34
   2 -12  -8   17.92    2.25
   2 -12  -8   20.47    2.09
   2 -12  -7   66.31    3.75
   2 -12  -7   62.63    4.16
   2 -12  -6   33.46    3.00
   2 -12  -6   36.99    2.72
   2 -12  -5    3.82    0.88
   2 -12  -5    4.14    1.09
   2 -12  -4   -0.06    0.30
  -2  12   4    0.16    0.23
   2 -12  -4    0.11    0.34
  -2  12   3   14.08    1.64
   2 -12  -3   13.70    1.87
  -2  12   2   10.39    1.31
   2 -12  -2   10.07    1.54
   2 -12  -1    0.02    0.32
  -2  12   1   -0.28    0.48
  -2  12   0   28.47    2.31
   2 -12   0   29.24    2.71
  -2  12  -1   23.38    2.10
   2 -12   1   18.18    2.17
  -2  12  -2   21.06    2.19
   2 -12   2   20.28    2.24
  -2  12  -2   20.32    2.03
  -2  12  -3   35.68    2.76
  -2  12  -3   38.08    3.03
   2 -12   3   32.92    2.89
  -2  12  -4    1.92    0.86
  -2  12  -4    0.78    0.49
   2 -12   4    1.32    0.79
   2 -12   5   70.41    4.37
  -2  12  -5   74.80    4.28
  -2  12  -5   71.86    4.47
  -2  12  -6    1.16    0.88
  -2  12  -6    0.66    0.53
   2 -12   6    1.76    0.81
   2 -12   7   80.73    4.75
  -2  12  -7   82.00    4.72
  -2  12  -8    2.84    0.89
   2 -12   8    3.61    1.05
   2 -12   9   51.84    3.84
  -2  12  -9   52.07    3.97
  -2  12 -10    5.59    1.24
   2 -12  10    6.81    1.35
   2 -12  11    2.09    0.88
  -2  12 -11    1.78    0.66
  -2  12 -12    0.33    0.52
   2 -12  12    0.37    0.46
  -2  12 -13   -0.27    0.66
  -2  12 -14    3.40    1.26
  -2  12 -15    0.00    0.55
  -2  12 -16    4.17    1.49
  -2  12 -17    1.19    0.99
  -2  12 -18    2.01    1.26
   2 -11 -24   -0.16    0.72
   2 -11 -23    0.51    1.08
   2 -11 -22    0.64    0.54
  -2  11  22   -0.28    0.61
   2 -11 -21    0.61    0.66
  -2  11  21    1.38    0.88
   2 -11 -20    2.99    1.34
  -2  11  20    4.34    1.84
   2 -11 -19    0.82    0.76
  -2  11  19    1.18    0.67
   2 -11 -18    1.52    0.84
  -2  11  18    2.52    1.14
  -2  11  17    7.23    1.80
   2 -11 -17    7.07    1.63
   2 -11 -16   -0.31    0.53
   2 -11 -15   17.37    2.35
   2 -11 -14    0.51    0.45
   2 -11 -13    1.27    0.75
  -2  11  12    0.13    0.32
   2 -11 -12    1.38    0.70
  -2  11  11    9.06    1.56
   2 -11 -11   12.21    1.71
  -2  11  10    6.95    1.37
   2 -11 -10    6.88    1.42
   2 -11 -10    7.20    1.27
  -2  11   9   11.08    1.63
   2 -11  -9   10.42    1.69
   2 -11  -9   11.17    1.51
   2 -11  -8    7.11    1.18
   2 -11  -8    6.35    1.20
   2 -11  -7   10.10    1.37
   2 -11  -7    9.63    1.55
  -2  11   7   10.00    1.42
   2 -11  -6    0.80    0.57
  -2  11   6    0.43    0.39
   2 -11  -6    0.81    0.48
   2 -11  -5   13.01    1.49
   2 -11  -5   14.79    1.82
  -2  11   5   14.11    1.59
  -2  11   4   -0.54    0.46
   2 -11  -4   -0.12    0.31
   2 -11  -4   -0.46    0.38
   2 -11  -3   88.29    4.61
   2 -11  -3   84.34    3.86
  -2  11   3   80.98    3.89
  -2  11   2   17.99    1.74
   2 -11  -2   18.35    2.05
  -2  11   1    1.14    0.44
   2 -11  -1    1.69    0.54
  -2  11   1    1.54    0.47
   2 -11   0    7.06    1.27
  -2  11   0    9.29    1.52
  -2  11   0    8.56    1.15
  -2  11   0    6.82    1.10
  -2  11  -1   52.99    3.65
  -2  11  -1   46.30    2.87
   2 -11   1   53.51    3.60
  -2  11  -2   -0.25    0.32
  -2  11  -2    0.15    0.31
   2 -11   2   -0.04    0.51
  -2  11  -3   58.07    3.38
   2 -11   3   63.71    3.92
  -2  11  -4    7.67    1.34
  -2  11  -4    9.12    1.36
   2 -11   4    7.51    1.35
  -2  11  -5    4.90    1.09
  -2  11  -5    4.41    1.04
   2 -11   5    4.80    1.07
  -2  11  -6   31.88    2.91
   2 -11   6   31.95    2.85
  -2  11  -6   33.76    2.79
  -2  11  -7    0.31    0.32
   2 -11   7    1.45    0.69
  -2  11  -7    1.58    0.63
   2 -11   8    2.64    0.81
  -2  11  -8    2.39    0.71
   2 -11   9    0.67    0.55
  -2  11  -9    3.00    0.97
  -2  11 -10    1.10    0.75
   2 -11  10    0.34    0.56
   2 -11  11   14.93    2.14
  -2  11 -11   14.32    2.15
  -2  11 -12    0.82    0.61
   2 -11  12    1.08    0.70
  -2  11 -13   17.21    2.45
  -2  11 -14   12.79    2.18
  -2  11 -15    6.14    1.70
  -2  11 -16    1.39    1.01
  -2  11 -17    1.04    0.91
  -2  11 -18    3.25    1.51
  -2  11 -19    1.22    1.05
   2 -10 -24    1.92    1.40
   2 -10 -23    3.57    1.48
   2 -10 -22    2.19    1.46
  -2  10  22    2.18    1.12
  -2  10  21    2.38    0.97
   2 -10 -21    0.54    0.72
   2 -10 -20    1.89    1.01
  -2  10  20    0.14    0.49
   2 -10 -19   14.07    2.39
  -2  10  19    8.48    1.86
   2 -10 -18    9.44    1.88
  -2  10  18    6.76    1.66
   2 -10 -17   13.05    2.18
  -2  10  17   13.78    2.36
   2 -10 -16    2.12    0.89
  -2  10  16    0.92    0.62
   2 -10 -15   53.59    4.15
   2 -10 -14    0.56    0.53
   2 -10 -13   25.53    2.63
  -2  10  12   55.80    3.92
   2 -10 -12   54.03    3.78
  -2  10  11   33.93    2.94
   2 -10 -11   36.47    2.95
   2 -10 -10    9.93    1.45
  -2  10  10    9.08    1.46
   2 -10  -9    4.31    0.88
  -2  10   8   18.18    1.89
   2 -10  -8   17.73    1.83
   2 -10  -8   19.24    2.18
   2 -10  -7   50.94    3.50
  -2  10   7   48.73    3.02
   2 -10  -7   44.21    2.83
   2 -10  -6    0.03    0.22
  -2  10   6    0.52    0.42
   2 -10  -6    0.18    0.41
  -2  10   5    1.00    0.49
   2 -10  -5    0.45    0.33
   2 -10  -5    0.20    0.44
   2 -10  -4    0.20    0.45
  -2  10   4    0.04    0.25
   2 -10  -4    0.31    0.24
  -2  10   3   75.25    3.54
   2 -10  -3   76.44    4.17
   2 -10  -3   74.96    3.41
  -2  10   2   34.54    2.30
   2 -10  -2   34.33    2.70
  -2  10   1   23.65    2.26
  -2  10   1   22.59    1.88
   2 -10  -1   22.42    2.20
  -2  10   1   23.33    1.81
  -2  10   0   18.21    1.99
  -2  10   0   15.93    1.62
  -2  10   0   15.30    1.47
   2 -10   0   15.33    1.77
  -2  10  -1    9.66    1.20
  -2  10  -1   12.64    1.67
  -2  10  -1   10.88    1.36
   2 -10   1   10.07    1.44
   2 -10   2   -0.44    0.34
  -2  10  -2    0.24    0.33
  -2  10  -2    0.07    0.25
  -2  10  -2   -0.02    0.36
  -2  10  -3    5.08    0.94
   2 -10   3    5.98    1.13
  -2  10  -3    6.03    1.21
   2 -10   4    6.18    1.15
  -2  10  -4    8.21    1.21
  -2  10  -4    8.26    1.41
  -2  10  -5   -0.63    0.62
  -2  10  -5    0.41    0.37
   2 -10   5   -0.10    0.35
  -2  10  -5    0.20    0.31
  -2  10  -6    3.21    0.88
  -2  10  -6    3.84    0.87
   2 -10   6    4.65    1.05
  -2  10  -7   22.55    2.38
  -2  10  -7   23.67    2.30
   2 -10   7   24.98    2.39
  -2  10  -8    0.01    0.50
   2 -10   8   -0.23    0.30
   2 -10   9   69.56    4.21
  -2  10  -9   83.08    4.69
   2 -10   9   78.34    4.49
   2 -10  10    1.01    0.57
  -2  10 -10    2.17    0.83
  -2  10 -11    7.22    1.51
   2 -10  11    6.51    1.34
   2 -10  12   37.13    3.25
  -2  10 -12   43.01    3.74
  -2  10 -13   22.29    2.78
  -2  10 -14   -0.38    0.43
  -2  10 -15   10.10    2.04
  -2  10 -16    1.15    0.92
  -2  10 -17    1.09    0.58
  -2  10 -18    0.23    0.64
  -2  10 -19    1.39    0.90
  -2  10 -20    6.42    1.97
   2  -9 -24    0.10    0.77
   2  -9 -23   -0.23    0.69
  -2   9  22    0.77    0.87
   2  -9 -22    0.37    0.69
   2  -9 -21    2.16    1.13
  -2   9  21    0.41    0.56
  -2   9  20    0.31    0.62
   2  -9 -20    0.98    0.92
  -2   9  19   -0.10    0.41
   2  -9 -19    0.08    0.69
   2  -9 -18   30.59    3.42
  -2   9  18   24.63    3.05
   2  -9 -17    0.30    0.43
  -2   9  17    1.08    0.83
   2  -9 -16    1.21    0.95
  -2   9  16    1.40    0.96
   2  -9 -15   15.37    2.19
  -2   9  15   15.47    2.37
   2  -9 -14   17.63    2.25
   2  -9 -13   10.30    1.69
  -2   9  13   12.62    1.87
   2  -9 -12   56.10    3.82
  -2   9  12   56.38    3.84
   2  -9 -11   12.69    1.71
  -2   9  11   14.35    1.82
   2  -9 -10    1.60    0.63
  -2   9  10    1.11    0.37
   2  -9  -9    2.81    0.77
   2  -9  -8    2.30    0.73
   2  -9  -7    5.72    0.98
   2  -9  -7    3.03    0.75
  -2   9   7    4.03    0.84
  -2   9   7    5.12    1.01
   2  -9  -6   19.35    1.71
  -2   9   6   16.52    1.61
   2  -9  -6   17.83    1.96
  -2   9   5    0.68    0.35
   2  -9  -5    0.26    0.29
   2  -9  -5    0.09    0.19
  -2   9   4  150.67    5.13
   2  -9  -4  158.66    5.14
   2  -9  -4  154.84    6.05
  -2   9   3   13.29    1.34
   2  -9  -3   13.68    1.30
   2  -9  -3   11.10    1.50
   2  -9  -2    0.06    0.15
  -2   9   2    0.18    0.26
   2  -9  -1    0.80    0.47
  -2   9   1    1.35    0.45
  -2   9   1    1.75    0.69
  -2   9   1    1.12    0.40
  -2   9   0    3.84    0.69
  -2   9   0    2.87    0.63
  -2   9   0    3.48    0.90
   2  -9   0    2.47    0.65
  -2   9  -1    0.05    0.17
  -2   9  -1    0.29    0.20
  -2   9  -1    0.10    0.23
   2  -9   1    0.60    0.43
  -2   9  -2    8.82    1.33
  -2   9  -2    8.06    1.14
   2  -9   2    8.89    1.30
  -2   9  -2    8.43    1.11
   2  -9   3   15.31    1.72
  -2   9  -3   19.10    2.02
  -2   9  -3   14.59    1.48
  -2   9  -3   14.50    1.56
  -2   9  -4    2.51    0.68
   2  -9   4    2.13    0.63
  -2   9  -4    1.58    0.67
  -2   9  -4    2.83    0.73
   2  -9   5    2.73    0.67
  -2   9  -5    2.77    0.69
  -2   9  -5    2.91    0.89
   2  -9   6    2.84    0.82
  -2   9  -6    2.12    0.70
  -2   9  -6    1.66    0.64
   2  -9   7    0.01    0.27
  -2   9  -7    0.30    0.30
   2  -9   7    0.07    0.35
   2  -9   8    1.57    0.72
  -2   9  -8    1.64    0.69
   2  -9   8    1.25    0.54
   2  -9   9    1.49    0.66
   2  -9   9    0.69    0.54
  -2   9  -9    1.00    0.61
   2  -9  10   16.50    2.01
  -2   9 -10   13.35    1.82
   2  -9  10   14.02    1.84
   2  -9  11   19.20    2.24
  -2   9 -11   18.60    2.31
  -2   9 -12   24.10    2.78
   2  -9  12   24.87    2.60
  -2   9 -13    9.60    1.84
  -2   9 -14   25.94    3.04
  -2   9 -15   -0.43    0.66
  -2   9 -16    4.92    1.38
  -2   9 -17    1.70    0.89
  -2   9 -18    6.67    1.65
  -2   9 -19    2.10    1.18
  -2   9 -20    1.81    1.11
   2  -8 -24    5.57    1.81
   2  -8 -23    7.79    2.04
   2  -8 -22    1.33    1.06
   2  -8 -21    4.11    1.38
  -2   8  21    3.43    1.12
  -2   8  20   37.44    3.76
   2  -8 -20   45.07    4.47
   2  -8 -19    0.46    0.92
  -2   8  19    2.05    0.94
   2  -8 -18    0.58    0.56
  -2   8  18    0.77    0.56
   2  -8 -17    0.27    0.44
  -2   8  17    0.96    0.68
   2  -8 -16   10.11    1.84
  -2   8  16    8.42    1.64
  -2   8  15   21.36    2.72
   2  -8 -15   19.12    2.47
   2  -8 -14   11.87    1.82
  -2   8  14    8.46    1.64
  -2   8  13   90.77    5.07
   2  -8 -13   84.31    4.89
  -2   8  12   57.47    3.82
   2  -8 -12   56.99    3.79
   2  -8 -11   67.67    3.96
  -2   8  11   71.98    4.13
   2  -8 -10   36.19    2.73
   2  -8  -9   18.61    1.85
  -2   8   8    0.09    0.19
   2  -8  -8    0.39    0.38
   2  -8  -7    0.63    0.40
  -2   8   7    0.56    0.41
  -2   8   6  119.19    4.51
   2  -8  -6  122.58    4.54
  -2   8   6  128.05    4.80
   2  -8  -6  135.33    5.50
   2  -8  -5   35.64    2.14
   2  -8  -5   35.50    2.63
   2  -8  -4    1.53    0.42
  -2   8   4    1.06    0.33
   2  -8  -3  166.07    5.99
   2  -8  -3  165.51    4.99
  -2   8   3  177.83    5.17
   2  -8  -2   17.12    1.32
   2  -8  -2   15.00    1.62
  -2   8   2   18.23    1.41
   2  -8  -1   21.43    1.94
  -2   8   1   22.66    1.61
  -2   8   1   25.63    2.14
  -2   8   0    0.30    0.32
  -2   8   0    0.57    0.35
  -2   8   0    0.94    0.29
  -2   8  -1    1.41    0.47
  -2   8  -1    1.43    0.44
  -2   8  -1    1.65    0.48
   2  -8   1    1.36    0.57
   2  -8   2  106.61    4.67
  -2   8  -2  102.28    3.89
  -2   8  -2  112.15    4.83
  -2   8  -2  114.53    4.27
   2  -8   3   77.13    3.91
  -2   8  -3   76.37    3.99
  -2   8  -3   72.21    3.45
  -2   8  -3   70.55    3.24
  -2   8  -4   19.52    1.68
   2  -8   4   18.44    1.88
  -2   8  -4   22.77    1.93
  -2   8  -4   21.72    2.10
  -2   8  -5   42.08    3.03
   2  -8   5   42.89    2.89
  -2   8  -5   42.20    2.63
  -2   8  -6    1.12    0.57
   2  -8   6    1.20    0.47
  -2   8  -6    0.78    0.51
   2  -8   6    1.30    0.46
   2  -8   7   31.35    2.36
  -2   8  -7   27.07    2.53
  -2   8  -7   29.28    2.38
   2  -8   7   27.39    2.38
   2  -8   8  255.81    8.20
  -2   8  -8  256.93    8.25
  -2   8  -8  254.93    8.81
   2  -8   8  246.07    7.94
  -2   8  -9   16.22    1.95
   2  -8   9   15.63    1.83
   2  -8   9   18.13    1.99
   2  -8  10    8.38    1.43
  -2   8 -10    7.13    1.37
   2  -8  10    7.85    1.42
   2  -8  11   82.87    4.56
  -2   8 -11   73.35    4.59
   2  -8  11   69.77    4.40
  -2   8 -12   30.12    2.92
   2  -8  12   32.64    2.91
  -2   8 -13    0.41    0.64
  -2   8 -14   11.06    1.97
  -2   8 -15    0.89    0.74
  -2   8 -16    0.21    0.44
  -2   8 -17   -0.63    0.97
  -2   8 -18    9.59    2.08
  -2   8 -19    2.18    1.23
  -2   8 -20    9.76    2.25
  -2   8 -21    4.80    1.78
   2  -7 -24    5.75    1.93
   2  -7 -23   -0.11    0.46
   2  -7 -22    8.74    2.08
   2  -7 -21    2.48    1.19
  -2   7  21    1.15    0.92
   2  -7 -20   17.32    2.74
  -2   7  20   14.22    2.17
   2  -7 -19    0.86    0.72
  -2   7  19    0.44    0.60
   2  -7 -18   32.82    3.56
  -2   7  18   30.18    3.13
   2  -7 -17   -0.68    0.72
  -2   7  17   -0.70    0.82
   2  -7 -16   35.71    3.42
  -2   7  16   30.60    3.07
   2  -7 -15    2.67    1.04
  -2   7  15    0.81    0.68
   2  -7 -14   15.72    2.09
  -2   7  14   17.74    2.28
  -2   7  13    2.91    1.07
   2  -7 -13    3.64    1.04
  -2   7  13    3.42    0.87
  -2   7  12    6.04    1.20
   2  -7 -12    4.82    1.06
  -2   7  11    0.11    0.41
   2  -7 -11    0.69    0.63
   2  -7 -10   72.46    3.94
   2  -7  -9   11.14    1.41
  -2   7   8    3.65    0.78
   2  -7  -8    3.73    0.77
  -2   7   7    6.81    1.01
   2  -7  -7    6.84    1.00
   2  -7  -6   45.49    2.49
  -2   7   6   46.66    2.62
   2  -7  -5   92.03    4.22
  -2   7   5   87.63    3.45
   2  -7  -5   88.43    3.44
  -2   7   4   14.89    1.24
   2  -7  -4   14.84    1.57
   2  -7  -4   14.85    1.22
   2  -7  -3   53.15    2.36
  -2   7   3   53.75    2.40
   2  -7  -3   52.29    2.99
  -2   7   2  231.55    6.04
   2  -7  -2  241.67    7.27
  -2   7   1  147.84    4.35
   2  -7  -1  145.24    5.31
  -2   7   1  157.23    5.53
  -2   7   0  325.13    7.35
   2  -7   0  338.39    8.90
  -2   7  -1   19.26    1.35
  -2   7  -1   20.21    1.49
  -2   7  -1   20.11    1.80
   2  -7   1   17.39    1.66
  -2   7  -2   39.61    2.62
   2  -7   2   40.39    2.63
  -2   7  -2   39.73    2.23
  -2   7  -2   41.48    2.13
  -2   7  -3   16.62    1.71
  -2   7  -3   17.19    1.42
   2  -7   3   18.03    1.74
  -2   7  -3   16.87    1.51
  -2   7  -4   10.46    1.13
   2  -7   4    8.02    1.18
  -2   7  -4    9.68    1.34
  -2   7  -5    1.85    0.64
  -2   7  -5    0.70    0.33
   2  -7   5    1.02    0.40
   2  -7   5    0.54    0.28
  -2   7  -6   49.26    2.81
  -2   7  -6   48.63    3.19
   2  -7   6   45.23    2.90
   2  -7   6   40.36    2.50
  -2   7  -7    7.54    1.19
   2  -7   7    5.80    1.01
  -2   7  -7    6.29    1.19
   2  -7   7    7.08    1.08
   2  -7   8    1.88    0.84
  -2   7  -8    0.92    0.52
   2  -7   8    0.61    0.41
  -2   7  -8    0.24    0.44
  -2   7  -9    1.90    0.63
   2  -7   9    2.67    0.77
   2  -7   9    1.95    0.60
  -2   7  -9    2.43    0.79
   2  -7  10   67.91    3.86
  -2   7 -10   60.95    3.87
   2  -7  10   66.03    3.92
   2  -7  11    3.85    0.98
  -2   7 -11    1.86    0.60
   2  -7  11    2.77    0.80
  -2   7 -12   14.44    1.96
  -2   7 -13  105.37    5.82
  -2   7 -14   -0.22    0.62
  -2   7 -15   -0.13    0.72
  -2   7 -16    0.13    0.48
  -2   7 -17    0.12    0.55
  -2   7 -18    3.20    1.37
  -2   7 -19    0.59    0.74
  -2   7 -20    2.02    0.97
  -2   7 -21    0.17    0.62
  -2   7 -22    1.67    1.16
   2  -6 -24    7.26    2.17
   2  -6 -23    1.10    0.97
   2  -6 -22    1.75    1.07
   2  -6 -21    7.35    1.87
  -2   6  21    7.52    1.53
   2  -6 -20    0.80    0.79
  -2   6  20    1.01    0.71
   2  -6 -19   31.34    3.55
  -2   6  19   28.20    3.05
   2  -6 -18    4.48    1.39
  -2   6  18    5.79    1.42
   2  -6 -17    4.62    1.31
  -2   6  17    4.69    1.19
  -2   6  16   21.90    2.49
   2  -6 -16   23.14    2.80
   2  -6 -15    4.47    1.16
  -2   6  15    4.35    1.10
   2  -6 -14    0.03    0.44
  -2   6  14    0.81    0.45
   2  -6 -13    8.28    1.46
  -2   6  13   10.06    1.58
  -2   6  13    6.77    1.42
  -2   6  12    7.48    1.37
   2  -6 -12    9.15    1.46
  -2   6  12    9.19    1.46
  -2   6  11    7.23    1.28
  -2   6  11   10.93    1.61
   2  -6 -11    7.02    1.23
   2  -6 -10   25.28    2.20
   2  -6  -9   15.80    1.66
  -2   6   9   15.66    1.65
  -2   6   8    7.12    1.08
   2  -6  -8    6.92    1.02
  -2   6   7   30.79    2.11
   2  -6  -7   24.45    1.87
  -2   6   6   90.21    3.61
   2  -6  -6   82.08    3.39
  -2   6   5   89.85    3.44
   2  -6  -5   84.93    3.24
   2  -6  -4  321.11    8.62
  -2   6   4  322.57    7.30
  -2   6   3   73.87    2.67
   2  -6  -3   75.34    2.66
   2  -6  -3   73.17    3.47
   2  -6  -2    1.21    0.29
   2  -6  -2    1.15    0.38
  -2   6   2    1.36    0.30
   2  -6  -1    8.90    1.17
  -2   6   1    5.89    0.94
  -2   6   1    8.38    0.79
   2  -6  -1    8.06    0.77
  -2   6   0  697.39   13.50
   2  -6   0  732.26   15.19
  -2   6   0  733.85   15.24
  -2   6  -1 1133.25   20.60
  -2   6  -1 1126.62   20.89
  -2   6  -1 1148.64   22.48
   2  -6   1 1137.17   22.36
  -2   6  -2   41.94    2.11
  -2   6  -2   44.62    2.66
  -2   6  -2   44.08    2.02
   2  -6   2   42.11    2.55
  -2   6  -3  376.30    8.51
   2  -6   3  374.46    9.59
  -2   6  -3  374.95    9.74
  -2   6  -4    1.28    0.38
   2  -6   4    1.39    0.45
  -2   6  -4    0.70    0.38
   2  -6   4    1.48    0.43
   2  -6   5   49.72    2.87
  -2   6  -5   53.33    2.64
  -2   6  -5   50.71    3.02
   2  -6   5   45.75    2.45
   2  -6   6   20.84    1.71
   2  -6   6   20.25    1.83
  -2   6  -6   21.05    1.99
  -2   6  -6   21.84    1.73
   2  -6   7   26.54    2.05
  -2   6  -7   26.20    2.06
   2  -6   7   30.54    2.28
  -2   6  -7   25.64    2.26
   2  -6   8   58.66    3.29
  -2   6  -8   55.21    3.46
   2  -6   8   57.77    3.21
  -2   6  -8   61.51    3.45
   2  -6   9    8.74    1.25
  -2   6  -9    8.24    1.28
   2  -6   9    7.97    1.21
  -2   6  -9    8.88    1.38
   2  -6  10   79.70    4.09
  -2   6 -10   71.93    4.15
   2  -6  10   85.14    4.32
  -2   6 -10   86.13    4.59
   2  -6  11    5.22    1.17
  -2   6 -11    3.95    1.04
   2  -6  11    5.65    1.13
   2  -6  12   33.04    2.82
  -2   6 -12   30.52    2.87
  -2   6 -13   24.51    2.67
  -2   6 -14    5.71    1.36
  -2   6 -15    4.56    0.59
  -2   6 -15    5.41    1.39
  -2   6 -16   -0.44    0.74
  -2   6 -17   -0.32    0.82
  -2   6 -18    0.35    0.51
  -2   6 -19    2.39    1.15
  -2   6 -20    1.79    1.06
  -2   6 -21    0.72    1.04
  -2   6 -22    1.39    0.99
   2  -5 -24   -0.75    0.86
   2  -5 -23    1.88    1.21
   2  -5 -22    3.20    1.41
  -2   5  21    0.78    0.61
   2  -5 -21   -0.55    0.99
   2  -5 -20    1.31    0.80
  -2   5  20    2.38    0.85
   2  -5 -19    0.89    0.88
  -2   5  19    1.49    0.60
  -2   5  18    2.96    0.91
   2  -5 -18    2.86    1.14
   2  -5 -17    1.64    0.63
   2  -5 -17    2.85    1.15
  -2   5  17    1.21    0.66
   2  -5 -16    1.60    0.50
   2  -5 -16    3.34    1.03
  -2   5  16    2.25    0.80
   2  -5 -15    8.35    1.69
   2  -5 -15    9.06    1.76
  -2   5  15    7.03    1.38
   2  -5 -14    9.91    1.69
   2  -5 -14   14.26    2.03
  -2   5  14    9.54    1.59
   2  -5 -13    0.33    0.42
  -2   5  13    0.18    0.44
   2  -5 -13    0.16    0.28
  -2   5  13    0.51    0.52
  -2   5  12    0.25    0.30
   2  -5 -12   -0.31    0.27
  -2   5  12   -0.21    0.49
  -2   5  11   10.01    1.43
   2  -5 -11    8.37    1.33
  -2   5  11    6.82    1.25
   2  -5 -10  214.41    7.22
  -2   5  10  224.03    7.73
  -2   5   9    9.50    1.28
   2  -5  -9    9.34    1.27
   2  -5  -8  222.85    6.74
  -2   5   8  228.17    6.84
  -2   5   7   40.17    2.38
   2  -5  -7   41.06    2.36
  -2   5   6    8.91    1.04
   2  -5  -6    8.05    0.94
   2  -5  -5   21.18    1.44
  -2   5   5   19.06    1.41
   2  -5  -4   71.43    2.63
  -2   5   4   74.75    2.78
   2  -5  -3   15.07    1.01
  -2   5   3   15.08    1.01
   2  -5  -3   14.65    1.42
   2  -5  -2   10.93    0.78
  -2   5   2   10.97    0.79
   2  -5  -2    9.09    1.06
  -2   5   1   53.05    2.68
   2  -5  -1   56.31    2.76
  -2   5   1   49.27    1.81
   2  -5  -1   56.98    1.86
  -2   5   0   31.37    1.42
  -2   5   0   31.41    2.02
  -2   5   0   30.78    1.33
   2  -5   0   31.54    2.00
  -2   5  -1  107.41    3.16
   2  -5   1  105.27    4.02
  -2   5  -1  105.98    4.02
  -2   5  -1  111.47    3.06
  -2   5  -2    5.41    0.60
  -2   5  -2    4.94    0.82
   2  -5   2    5.85    0.85
   2  -5   3    5.48    0.85
   2  -5   3    6.70    0.71
  -2   5  -3    6.41    0.97
  -2   5  -3    6.32    0.74
  -2   5  -4  122.15    3.90
   2  -5   4  117.16    4.42
   2  -5   4  125.77    3.92
  -2   5  -4  125.28    4.67
   2  -5   5    0.58    0.41
  -2   5  -5   -0.25    0.29
   2  -5   5    0.11    0.16
  -2   5  -5    0.20    0.30
   2  -5   6   15.12    1.46
  -2   5  -6   15.46    1.40
  -2   5  -6   13.08    1.46
   2  -5   6   13.54    1.30
  -2   5  -7    2.92    0.67
   2  -5   7    3.42    0.70
  -2   5  -7    1.20    0.48
   2  -5   7    3.16    0.74
   2  -5   8   12.19    1.38
   2  -5   8   10.93    1.34
  -2   5  -8   10.20    1.32
  -2   5  -8   10.96    1.39
  -2   5  -9    0.17    0.38
   2  -5   9   -0.33    0.41
  -2   5  -9   -0.09    0.32
   2  -5   9    0.32    0.39
  -2   5 -10   -0.30    0.47
   2  -5  10    0.35    0.33
  -2   5 -10   -0.13    0.39
   2  -5  10    0.22    0.31
   2  -5  11   55.34    3.35
  -2   5 -11   52.68    3.53
  -2   5 -11   53.30    3.50
   2  -5  11   48.74    3.33
  -2   5 -12   13.12    1.82
   2  -5  12   13.94    1.78
  -2   5 -13    2.32    0.77
  -2   5 -14   16.47    2.24
  -2   5 -15    2.20    0.98
  -2   5 -16   24.67    2.97
  -2   5 -17   11.64    2.19
  -2   5 -18    1.94    0.95
  -2   5 -19    3.98    1.35
  -2   5 -20    0.12    0.60
  -2   5 -21    1.46    1.01
  -2   5 -22    2.85    1.22
  -2   5 -23   22.02    3.62
   2  -4 -24    0.87    1.00
   2  -4 -23    0.62    0.83
   2  -4 -22    3.14    1.49
   2  -4 -22    3.07    1.32
   2  -4 -21   -1.14    0.96
  -2   4  21    0.10    0.47
   2  -4 -21    0.04    0.81
   2  -4 -20    3.23    1.24
   2  -4 -20    2.96    1.17
  -2   4  20    3.14    0.89
  -2   4  19   53.73    3.86
   2  -4 -19   47.68    4.56
   2  -4 -19   56.59    4.90
   2  -4 -18    0.63    0.79
  -2   4  18    0.16    0.37
   2  -4 -17   -0.07    0.41
  -2   4  17    0.41    0.38
   2  -4 -16    0.71    0.54
  -2   4  16    0.86    0.30
  -2   4  15    1.02    0.54
   2  -4 -15    0.28    0.51
   2  -4 -14    6.52    1.43
  -2   4  14    5.86    1.16
   2  -4 -13   -0.09    0.37
  -2   4  13   -0.16    0.30
  -2   4  13    0.49    0.42
  -2   4  12    5.71    1.14
   2  -4 -12    6.76    1.20
  -2   4  12    5.91    1.13
  -2   4  11   39.03    2.82
  -2   4  11   31.93    2.58
   2  -4 -11   40.05    3.00
  -2   4  10   17.76    1.87
   2  -4 -10   16.74    1.83
  -2   4   9  174.88    6.01
   2  -4  -9  167.85    6.05
  -2   4   9  180.51    6.39
  -2   4   8  228.27    6.81
   2  -4  -8  225.21    6.82
  -2   4   8  225.87    7.33
   2  -4  -8  243.83    7.16
  -2   4   7   27.01    1.89
   2  -4  -7   26.21    1.88
   2  -4  -7   28.37    2.03
  -2   4   6  416.64    9.41
   2  -4  -6  393.95    9.22
   2  -4  -5    6.68    0.80
  -2   4   5    7.61    0.85
  -2   4   4  272.87    6.46
   2  -4  -4  288.71    6.44
   2  -4  -3   54.72    1.92
  -2   4   3   53.53    2.04
  -2   4   2  223.61    4.78
   2  -4  -2  215.93    6.19
  -2   4   1   94.77    2.33
   2  -4  -1   88.76    3.40
   2  -4  -1   90.40    2.27
   2  -4   0   30.41    1.88
  -2   4   0   32.43    1.14
  -2   4   0   33.36    1.95
  -2   4   0   31.33    1.19
   2  -4   1  542.56   12.00
  -2   4  -1  547.94   10.56
  -2   4  -2  120.98    3.13
   2  -4   2  117.71    3.07
   2  -4   2  111.84    4.02
   2  -4   3   10.65    0.84
   2  -4   3   10.61    1.12
  -2   4  -3    9.59    0.79
  -2   4  -4   73.13    2.65
   2  -4   4   68.72    3.08
   2  -4   4   65.28    2.55
   2  -4   5  185.01    5.20
   2  -4   5  193.42    5.75
  -2   4  -5  194.39    5.32
   2  -4   6   58.64    2.72
  -2   4  -6   61.16    2.83
   2  -4   6   63.86    2.99
   2  -4   7   58.40    2.93
   2  -4   7   52.18    2.71
  -2   4  -7   54.70    2.86
  -2   4  -8   74.38    3.60
   2  -4   8   76.86    3.52
   2  -4   8   72.95    3.49
   2  -4   9    6.55    1.06
   2  -4   9    6.89    1.05
  -2   4  -9    5.92    1.00
   2  -4  10   36.75    2.53
  -2   4 -10   35.96    2.70
  -2   4 -10   33.66    2.57
   2  -4  10   35.72    2.61
  -2   4 -11   63.96    3.91
  -2   4 -11   76.34    4.05
   2  -4  11   72.81    3.94
  -2   4 -12   17.03    2.06
  -2   4 -12   17.01    1.90
   2  -4  12   18.33    2.02
   2  -4  13   22.00    2.31
  -2   4 -13   22.33    2.39
  -2   4 -13   18.77    0.88
  -2   4 -14   39.98    3.47
  -2   4 -15    5.54    1.25
  -2   4 -16    4.29    1.20
  -2   4 -17   10.53    2.00
  -2   4 -18    1.25    0.74
  -2   4 -19    1.44    1.03
  -2   4 -20    0.15    0.49
  -2   4 -21   -0.03    0.68
  -2   4 -22    1.77    1.22
  -2   4 -23   10.81    2.54
   2  -3 -24    9.17    2.32
   2  -3 -23    1.17    1.18
   2  -3 -23    0.98    0.93
   2  -3 -22    1.96    0.96
   2  -3 -21    6.63    1.68
   2  -3 -20    0.56    0.61
  -2   3  19    1.68    0.69
   2  -3 -19    1.84    0.87
   2  -3 -18    6.12    1.53
  -2   3  18    6.07    1.21
  -2   3  17   38.71    3.08
   2  -3 -17   41.02    3.87
  -2   3  16   51.72    3.53
   2  -3 -16   50.60    4.23
   2  -3 -15    4.20    1.11
  -2   3  15    4.51    0.99
   2  -3 -14   49.13    3.81
  -2   3  14   48.74    3.33
   2  -3 -13   44.55    3.49
  -2   3  13   47.05    3.21
   2  -3 -12    3.64    0.99
  -2   3  12    3.35    0.81
  -2   3  12    5.50    1.14
   2  -3 -11   98.63    4.84
  -2   3  11  100.72    4.65
  -2   3  11  104.96    4.82
  -2   3  10   91.57    4.31
   2  -3 -10   91.33    4.40
   2  -3  -9    9.01    1.24
  -2   3   9    9.60    1.25
  -2   3   9    8.24    1.17
  -2   3   8  170.29    5.56
  -2   3   8  173.48    5.89
   2  -3  -8  156.53    5.52
  -2   3   7   40.99    2.34
   2  -3  -7   41.96    2.42
  -2   3   6    7.99    1.08
  -2   3   6   10.62    1.07
   2  -3  -6   11.52    1.15
  -2   3   5   32.63    1.76
  -2   3   5   28.73    2.04
   2  -3  -5   32.77    1.82
  -2   3   4   37.13    1.74
   2  -3  -4   38.42    1.80
  -2   3   3  273.50    5.91
   2  -3  -3  273.82    5.82
   2  -3  -2  229.43    4.73
  -2   3   2  245.81    4.95
   2  -3  -1  133.29    4.14
   2  -3   0  794.12   15.49
   2  -3   1 1174.92   21.82
   2  -3   2    7.74    0.88
  -2   3  -2    8.26    0.57
  -2   3  -3  398.34    8.06
   2  -3   3  399.07    9.10
   2  -3   3  413.01    8.05
   2  -3   4  580.49   11.42
  -2   3  -4  580.41   11.47
   2  -3   4  594.53   12.32
  -2   3  -5   30.60    1.71
   2  -3   5   26.08    1.55
   2  -3   5   29.72    1.87
  -2   3  -6   99.72    3.68
   2  -3   6  105.67    3.82
   2  -3   6  102.65    3.60
  -2   3  -7  272.84    7.35
   2  -3   7  266.92    7.18
   2  -3   7  275.26    7.16
  -2   3  -8  122.24    4.71
   2  -3   8  124.00    4.44
   2  -3   8  119.08    4.45
  -2   3  -9   77.44    3.82
   2  -3   9   77.30    3.53
   2  -3   9   72.86    3.54
   2  -3  10   19.61    1.85
  -2   3 -10   20.92    2.00
   2  -3  11   13.11    1.61
  -2   3 -11   15.35    1.69
  -2   3 -11   12.96    1.70
  -2   3 -12    1.82    0.62
  -2   3 -12    1.37    0.56
   2  -3  12    2.26    0.76
  -2   3 -13   19.43    2.22
   2  -3  13   17.61    2.04
  -2   3 -14    1.68    0.77
  -2   3 -15   32.68    3.25
  -2   3 -16   81.42    5.35
  -2   3 -17   11.73    2.11
  -2   3 -18   13.09    2.37
  -2   3 -19    0.01    0.68
  -2   3 -20   13.50    2.50
  -2   3 -21    0.97    0.99
  -2   3 -22    1.92    1.17
  -2   3 -23   -0.02    0.59
   2  -2 -23   -0.93    0.49
   2  -2 -22   10.14    2.27
   2  -2 -21    4.97    1.74
   2  -2 -20   24.59    3.32
   2  -2 -19   30.45    3.70
   2  -2 -18   -0.15    0.56
  -2   2  17    3.45    0.97
   2  -2 -17    2.97    1.25
  -2   2  16   43.21    3.14
   2  -2 -16   51.46    4.21
   2  -2 -15   33.88    3.29
  -2   2  15   31.92    2.62
  -2   2  14    5.89    1.11
   2  -2 -14    4.03    1.17
   2  -2 -13    0.62    0.29
  -2   2  13   -0.11    0.32
  -2   2  13    0.42    0.38
   2  -2 -12   21.60    2.29
  -2   2  12   23.67    2.28
  -2   2  12   23.73    2.14
   2  -2 -11    0.86    0.54
  -2   2  11   -0.09    0.48
  -2   2  11   -0.17    0.23
   2  -2 -10   80.37    4.17
  -2   2  10   89.92    4.15
   2  -2  -9   60.73    3.36
  -2   2   9   59.36    3.25
  -2   2   8  539.07   12.23
  -2   2   8  524.02   12.39
   2  -2  -8  533.00   12.44
   2  -2  -7    4.66    0.83
  -2   2   7    5.60    0.87
  -2   2   7    6.39    0.92
  -2   2   6  123.18    4.08
   2  -2  -6  117.78    4.10
  -2   2   6  111.94    4.26
   2  -2  -5    8.18    0.88
  -2   2   5    9.74    0.93
  -2   2   5    8.31    1.01
   2  -2  -4   26.95    1.50
  -2   2   4   28.09    1.49
  -2   2   3   10.32    0.77
   2  -2  -3   10.46    0.80
  -2   2   3   11.70    1.13
  -2   2   2   86.36    3.23
   2  -2  -2   81.65    2.23
  -2   2   2   80.92    2.17
  -2   2   1   52.40    2.34
   2  -2  -1   51.98    2.20
   2  -2   0 1786.83   31.40
   2  -2   1  498.24   10.17
  -2   2  -2  152.54    3.31
   2  -2   2  154.83    3.26
   2  -2   2  159.86    4.36
   2  -2   3  588.06   12.21
   2  -2   3  601.95   11.27
  -2   2  -4  103.13    3.12
   2  -2   4  106.12    3.04
   2  -2   4  103.44    3.45
   2  -2   5    0.93    0.27
   2  -2   5    1.26    0.33
  -2   2  -5    1.42    0.44
  -2   2  -6  295.20    7.40
   2  -2   6  310.58    7.41
   2  -2   6  304.76    7.30
   2  -2   7   83.29    3.28
   2  -2   7   85.84    3.36
  -2   2  -7   84.33    3.50
   2  -2   8    7.14    1.00
  -2   2  -8    7.64    1.08
  -2   2  -8    4.55    0.40
   2  -2   8    6.64    0.90
   2  -2   9  585.92   13.21
  -2   2  -9  575.89   13.52
   2  -2  10   11.07    1.35
  -2   2 -10    9.48    1.36
   2  -2  11    8.45    1.28
  -2   2 -11    7.44    1.22
   2  -2  12   20.08    2.04
  -2   2 -12   19.13    1.90
  -2   2 -12   19.14    2.10
   2  -2  13   14.16    1.82
  -2   2 -13   10.62    1.66
  -2   2 -13   14.04    1.68
  -2   2 -14   33.14    3.07
   2  -2  14   34.78    2.94
  -2   2 -15   10.81    1.91
  -2   2 -16   45.25    3.92
  -2   2 -17   52.17    4.44
  -2   2 -18    1.68    0.84
  -2   2 -19   16.55    2.63
  -2   2 -20    4.71    1.63
  -2   2 -21   10.16    2.26
  -2   2 -22    1.10    0.99
  -2   2 -23    0.91    0.99
  -2   2 -24    8.92    2.26
   2  -1 -23    3.48    1.39
   2  -1 -22   -1.28    1.08
   2  -1 -21    0.76    0.84
   2  -1 -20   33.41    4.00
   2  -1 -19    2.27    0.99
   2  -1 -18    7.27    1.67
   2  -1 -17    2.86    1.17
   2  -1 -16    1.68    0.99
   2  -1 -15   23.70    2.77
   2  -1 -14    3.64    0.99
  -2   1  14    5.25    1.03
  -2   1  13    0.62    0.50
   2  -1 -13   -0.39    0.43
  -2   1  13    0.51    0.56
   2  -1 -12   25.13    2.51
  -2   1  12   28.05    2.50
  -2   1  12   25.40    2.13
  -2   1  11    6.14    1.13
  -2   1  11    5.68    0.97
   2  -1 -11    6.32    1.17
   2  -1 -10  461.55   11.95
  -2   1  10  441.85   11.10
   2  -1  -9  176.36    6.26
  -2   1   9  179.79    5.97
   2  -1  -8   54.12    3.00
  -2   1   8   55.66    2.92
  -2   1   8   50.88    2.84
   2  -1  -8   51.82    2.78
   2  -1  -7    0.93    0.36
  -2   1   7    1.38    0.45
  -2   1   7    1.01    0.35
   2  -1  -7    2.38    0.58
   2  -1  -6  164.35    5.01
   2  -1  -6  145.00    4.88
  -2   1   6  147.19    4.98
  -2   1   6  165.60    4.93
  -2   1   5    0.60    0.27
   2  -1  -5    0.45    0.20
   2  -1  -5    0.18    0.24
  -2   1   5   -0.11    0.24
   2  -1  -4  143.17    4.09
   2  -1  -4  146.71    4.61
  -2   1   4  142.16    4.01
  -2   1   4  148.99    4.64
  -2   1   3  157.75    4.66
  -2   1   3  143.64    3.79
   2  -1  -3  148.57    4.54
   2  -1  -3  149.20    3.84
   2  -1  -2   12.84    0.77
  -2   1   2   11.58    1.05
  -2   1   2   12.69    0.78
   2  -1  -1  200.75    4.03
  -2   1   1  196.76    4.06
  -2   1   0  227.31    5.26
  -2   1   0  230.61    5.62
   2  -1   0  230.72    5.29
   2  -1   1  195.24    4.81
   2  -1   1  200.09    4.71
  -2   1  -1  194.11    4.84
  -2   1  -1  198.41    4.72
  -2   1  -2 1394.80   24.92
  -2   1  -2 1412.57   24.23
   2  -1   2 1417.41   24.91
   2  -1   2 1356.93   23.94
  -2   1  -2 1473.17   24.84
   2  -1   2 1467.54   24.82
   2  -1   3  701.12   12.88
  -2   1  -3  742.42   13.16
   2  -1   3  703.88   13.48
  -2   1  -3  691.96   13.55
  -2   1  -3  705.84   12.97
   2  -1   4   30.08    1.45
  -2   1  -4   28.94    1.48
   2  -1   4   30.74    1.58
  -2   1  -4   35.40    1.37
  -2   1  -4   30.01    1.60
   2  -1   5 2536.91   43.48
  -2   1  -5 2479.53   43.68
  -2   1  -5 2568.10   42.33
   2  -1   5 2499.52   43.46
  -2   1  -5 2477.44   43.64
   2  -1   6  223.85    5.66
  -2   1  -6  222.57    5.93
  -2   1  -6  219.44    5.75
   2  -1   6  208.23    5.67
  -2   1  -7   92.26    3.65
   2  -1   7   88.82    3.32
  -2   1  -7   95.03    3.48
   2  -1   7   95.09    3.58
   2  -1   8  129.16    4.57
  -2   1  -8  125.02    4.67
  -2   1  -8  132.77    4.43
   2  -1   9  305.59    8.40
  -2   1  -9  306.20    8.70
   2  -1  10  103.04    4.46
  -2   1 -10  102.44    4.61
  -2   1 -11   28.50    2.41
   2  -1  11   26.85    2.29
  -2   1 -11   26.72    2.05
  -2   1 -12    5.84    1.00
  -2   1 -12    5.06    1.14
   2  -1  12    4.68    0.96
   2  -1  13    0.27    0.37
  -2   1 -13   -0.03    0.24
  -2   1 -14   11.68    1.85
   2  -1  14   12.79    1.81
  -2   1 -15    5.74    1.35
  -2   1 -16    2.26    0.90
  -2   1 -17   -0.98    0.76
  -2   1 -18    1.51    0.72
  -2   1 -19    0.24    0.63
  -2   1 -20   13.40    2.46
  -2   1 -21    1.42    1.02
  -2   1 -22   10.99    2.49
  -2   1 -23    3.90    1.47
  -2   1 -24    4.52    1.75
   2   0 -23   18.70    3.40
   2   0 -22    0.07    0.77
   2   0 -21    3.64    1.35
   2   0 -20   17.40    2.88
   2   0 -19    3.60    1.19
   2   0 -18    5.28    1.50
   2   0 -17    1.88    0.85
   2   0 -16    5.47    1.30
   2   0 -15   33.57    3.28
   2   0 -14    2.36    0.74
  -2   0  13   73.97    4.38
   2   0 -13   67.26    4.40
  -2   0  12    0.75    0.67
   2   0 -12   -0.05    0.45
   2   0 -11  125.67    5.63
  -2   0  11  115.96    4.76
   2   0 -11  117.70    4.74
  -2   0  10   40.07    2.78
  -2   0  10   41.02    2.58
   2   0 -10   34.35    2.33
   2   0  -9   56.35    2.94
   2   0  -9   51.63    3.15
  -2   0   9   55.43    2.97
   2   0  -8    0.86    0.48
   2   0  -8    0.33    0.24
  -2   0   8    0.72    0.33
  -2   0   7    3.53    0.68
   2   0  -7    4.44    0.83
   2   0  -7    5.58    0.83
  -2   0   7    5.21    0.83
  -2   0   6   73.21    3.13
  -2   0   6   64.60    2.98
   2   0  -6   74.84    3.17
  -2   0   5  213.99    5.70
  -2   0   5  203.32    5.81
   2   0  -5  213.11    5.73
   2   0  -4    0.22    0.22
   2   0  -4    0.51    0.27
  -2   0   4   -0.06    0.16
  -2   0   4    0.49    0.36
   2   0  -3  314.92    7.55
  -2   0   3  323.14    7.00
   2   0  -3  329.39    7.01
  -2   0   2    0.27    0.18
   2   0  -2    0.77    0.22
   2   0  -1  309.99    6.24
   2   0  -1  300.58    6.19
  -2   0   1  321.82    7.11
  -2   0   1  307.48    6.20
   2   0   0 1205.41   21.49
  -2   0   0 1282.58   22.28
   2   0   0 1240.22   21.22
  -2   0   0 1219.37   21.18
   2   0   0 1240.46   21.12
  -2   0  -1  206.76    4.39
   2   0   1  201.20    4.54
  -2   0  -1  198.60    4.53
   2   0   1  205.26    4.40
  -2   0  -1  226.58    5.08
   2   0   1  231.40    5.17
  -2   0  -2   89.15    2.61
  -2   0  -2   95.23    2.62
   2   0   2  101.31    2.89
  -2   0  -2   99.50    2.82
   2   0   2   93.17    2.63
   2   0   2   94.49    2.63
  -2   0  -3  340.73    6.77
   2   0   3  329.06    6.84
  -2   0  -3  337.25    6.96
   2   0   3  331.14    7.05
  -2   0  -3  335.43    7.10
   2   0   3  330.75    6.79
   2   0   4   37.45    1.62
   2   0   4   38.23    1.74
  -2   0  -4   37.71    1.66
  -2   0  -4   40.39    1.89
   2   0   5 9999.00  161.99
   2   0   5 9958.58  160.99
   2   0   5 9531.65  162.46
  -2   0  -5 9643.33  162.12
  -2   0  -5 9733.41  162.84
  -2   0  -5 9680.67  162.62
   2   0   6 1045.96   19.31
  -2   0  -6 1041.14   19.38
   2   0   6 1032.86   19.92
  -2   0  -6 1082.87   20.15
  -2   0  -7   58.04    2.81
   2   0   7   58.66    2.74
  -2   0  -7   56.13    2.42
   2   0   8  658.34   14.14
  -2   0  -8  668.57   13.47
  -2   0  -8  635.84   14.27
  -2   0  -9   65.87    2.93
  -2   0  -9   65.11    3.39
   2   0   9   61.04    3.16
   2   0  10  681.01   15.28
  -2   0 -10  678.54   15.68
   2   0  11  174.07    6.27
  -2   0 -11  172.33    6.51
   2   0  12   58.83    3.55
  -2   0 -12   62.66    3.28
  -2   0 -12   57.72    3.71
  -2   0 -13   76.98    3.83
   2   0  13   70.96    4.12
  -2   0 -13   70.98    4.31
  -2   0 -14   33.24    2.54
   2   0  14   34.77    2.92
  -2   0 -14   31.03    2.94
  -2   0 -15   10.55    1.76
  -2   0 -16   18.69    2.50
  -2   0 -17   27.10    3.10
  -2   0 -18   11.38    2.11
  -2   0 -19    5.63    1.56
  -2   0 -20    0.77    0.77
  -2   0 -21    1.41    0.79
  -2   0 -22   11.24    2.41
  -2   0 -23    3.72    1.42
  -2   0 -23    3.88    1.46
  -2   0 -24    6.53    2.10
  -2   0 -24    8.03    2.22
   2   1 -22   -0.21    0.54
   2   1 -21   19.61    3.19
   2   1 -20   -0.45    0.54
   2   1 -19   21.42    3.13
   2   1 -18    9.32    1.97
   2   1 -17   11.82    2.16
   2   1 -16   -0.41    0.76
   2   1 -15    0.57    0.56
   2   1 -14    3.48    0.74
   2   1 -14    2.27    0.73
   2   1 -13   38.90    3.32
   2   1 -13   38.75    2.64
   2   1 -12    5.59    0.99
   2   1 -12    4.11    1.04
  -2  -1  12    4.30    1.05
  -2  -1  11    2.09    0.67
   2   1 -11    3.55    0.92
   2   1 -11    2.77    0.68
  -2  -1  10   11.59    1.56
   2   1 -10   15.46    1.55
   2   1 -10   13.30    1.69
   2   1  -9  396.57   10.04
   2   1  -9  419.46   11.00
   2   1  -8  128.02    5.05
   2   1  -8  130.61    4.71
  -2  -1   7   30.06    2.13
   2   1  -7   27.19    1.93
   2   1  -7   27.83    2.08
   2   1  -6  190.66    5.77
   2   1  -6  190.56    5.89
   2   1  -5  300.24    7.74
  -2  -1   5  312.34    7.84
   2   1  -4   48.49    2.30
   2   1  -4   50.92    2.43
  -2  -1   4   49.60    2.32
   2   1  -3  185.49    5.08
  -2  -1   3  193.07    5.12
  -2  -1   2  447.02    9.25
   2   1  -2  435.95    9.66
   2   1  -1  542.14   10.33
   2   1  -1  528.83   10.36
  -2  -1   1  518.90   10.23
  -2  -1   0  311.96    6.49
   2   1   0  303.85    6.49
  -2  -1  -1   52.22    1.51
   2   1   1   51.84    1.89
   2   1   1   50.12    1.47
  -2  -1  -1   55.44    1.93
  -2  -1  -2  304.53    6.02
  -2  -1  -2  325.67    6.73
   2   1   2  312.26    6.74
   2   1   2  313.83    5.98
  -2  -1  -3   44.42    1.53
   2   1   3   47.77    1.50
   2   1   3   44.37    1.92
  -2  -1  -3   43.86    1.89
   2   1   4  524.22    9.79
  -2  -1  -4  531.17   10.85
  -2  -1  -4  522.26    9.92
   2   1   4  519.06   10.79
   2   1   5 5569.10   92.37
  -2  -1  -5 5572.34   93.71
  -2  -1  -5 5583.09   92.42
   2   1   5 5477.14   93.50
  -2  -1  -6  227.68    5.40
  -2  -1  -6  232.55    6.43
   2   1   6  227.79    6.21
   2   1   7   12.44    1.32
  -2  -1  -7   11.33    0.97
  -2  -1  -7   13.75    1.37
  -2  -1  -8   18.91    1.68
  -2  -1  -8   17.56    1.30
   2   1   8   17.59    1.58
  -2  -1  -8   17.26    1.66
  -2  -1  -9  121.06    4.07
   2   1   9  114.54    4.59
  -2  -1  -9  118.95    4.81
   2   1  10   60.60    3.39
  -2  -1 -10   59.59    3.43
  -2  -1 -10   63.40    2.94
   2   1  11  147.41    5.75
  -2  -1 -11  150.54    5.97
  -2  -1 -12   33.91    2.31
  -2  -1 -12   35.86    2.90
   2   1  12   31.01    2.58
   2   1  13   10.63    1.56
  -2  -1 -13   14.22    1.87
  -2  -1 -13   14.09    1.53
  -2  -1 -14   11.49    1.76
   2   1  14   11.31    1.70
  -2  -1 -14   10.27    1.38
  -2  -1 -15  156.24    7.21
  -2  -1 -16    5.68    1.41
  -2  -1 -17   11.94    2.10
  -2  -1 -18   37.47    3.83
  -2  -1 -19    1.01    0.86
  -2  -1 -20    6.32    1.65
  -2  -1 -20    9.06    2.03
  -2  -1 -21    1.72    1.08
  -2  -1 -21    2.80    1.21
  -2  -1 -22    2.69    1.24
  -2  -1 -22    0.09    0.62
  -2  -1 -23    4.69    1.70
  -2  -1 -24    5.53    1.90
   2   2 -22    1.04    0.89
   2   2 -21    8.16    2.16
   2   2 -20    1.61    1.07
   2   2 -19   24.39    3.35
   2   2 -18    1.62    0.84
   2   2 -17    0.09    0.69
   2   2 -16    0.66    0.57
   2   2 -15    1.80    0.55
   2   2 -15    1.17    0.44
   2   2 -14    4.85    1.21
   2   2 -14    2.29    0.63
   2   2 -13   33.35    2.47
   2   2 -13   35.49    3.19
  -2  -2  12   -0.11    0.26
   2   2 -12   -0.03    0.23
   2   2 -12    0.46    0.47
   2   2 -11   40.17    2.64
  -2  -2  11   39.39    3.06
   2   2 -11   42.85    3.24
   2   2 -10    0.78    0.43
  -2  -2  10    1.16    0.56
   2   2 -10    0.66    0.27
   2   2  -9   12.85    1.36
   2   2  -9   10.98    1.44
   2   2  -8   62.24    3.13
   2   2  -8   63.70    3.47
   2   2  -7   14.33    1.54
   2   2  -7   12.08    1.27
   2   2  -6    4.29    0.81
  -2  -2   6    5.15    0.85
   2   2  -6    3.11    0.65
  -2  -2   5    0.75    0.41
   2   2  -5    0.55    0.29
  -2  -2   4   36.49    2.13
   2   2  -4   42.07    2.29
   2   2  -3   78.84    3.05
  -2  -2   3   73.88    2.95
   2   2  -2    2.66    0.49
  -2  -2   2    3.63    0.55
   2   2  -1  334.88    7.40
   2   2  -1  334.74    7.52
  -2  -2   0    0.85    0.35
   2   2   0    0.56    0.19
  -2  -2  -1 1323.53   23.47
   2   2   1 1294.07   23.42
  -2  -2  -2  224.24    5.44
   2   2   2  214.22    5.36
  -2  -2  -3  464.92    8.30
  -2  -2  -3  449.50    9.68
  -2  -2  -4  370.26    7.12
  -2  -2  -4  386.19    8.53
  -2  -2  -5  149.07    3.64
  -2  -2  -5  151.06    4.71
  -2  -2  -6  110.16    3.16
  -2  -2  -6  111.23    4.12
   2   2   6  116.04    4.05
  -2  -2  -7   21.86    1.33
  -2  -2  -7   24.05    1.89
   2   2   7   22.91    1.76
   2   2   8  205.24    6.35
  -2  -2  -8  205.64    5.40
  -2  -2  -8  212.07    6.62
   2   2   9   85.70    3.90
  -2  -2  -9   84.13    3.21
  -2  -2  -9   83.51    4.04
   2   2  10   37.16    2.63
  -2  -2 -10   42.91    2.30
  -2  -2 -10   37.57    2.85
   2   2  11    7.47    1.23
  -2  -2 -11   57.70    3.50
   2   2  12   22.27    2.15
   2   2  12   18.12    0.97
  -2  -2 -12   23.11    2.36
  -2  -2 -13    3.93    1.04
  -2  -2 -13    3.69    0.77
   2   2  13    2.22    0.33
   2   2  13    3.90    1.01
  -2  -2 -13    4.07    1.13
  -2  -2 -14   19.00    1.84
   2   2  14   17.55    2.11
   2   2  14   13.89    0.78
  -2  -2 -14   18.68    2.31
  -2  -2 -14   15.70    2.11
  -2  -2 -15   16.26    2.26
  -2  -2 -15   20.36    2.01
  -2  -2 -15   17.79    2.36
  -2  -2 -16   54.06    4.32
  -2  -2 -16   52.45    4.21
  -2  -2 -17   88.01    5.79
  -2  -2 -17   93.30    5.83
  -2  -2 -18    0.80    0.62
  -2  -2 -18    2.65    1.22
  -2  -2 -19    7.72    1.82
  -2  -2 -20   12.76    2.43
  -2  -2 -21    0.51    0.75
  -2  -2 -22    1.70    1.22
  -2  -2 -23    1.03    1.11
  -2  -2 -24    2.00    1.29
  -2  -2 -25    5.87    2.07
   2   3 -22   -0.08    0.68
   2   3 -21    4.35    1.75
   2   3 -20    4.74    1.68
   2   3 -19    2.69    0.99
   2   3 -18   13.95    2.41
   2   3 -17    7.25    1.67
   2   3 -17    3.87    0.92
   2   3 -16   21.12    2.76
   2   3 -16   16.23    1.79
   2   3 -15   31.10    3.35
   2   3 -15   20.13    2.01
   2   3 -14    3.24    1.18
   2   3 -14    3.14    0.83
   2   3 -13    4.45    0.94
   2   3 -13    4.18    1.12
   2   3 -12    0.28    0.62
   2   3 -12   -0.26    0.30
  -2  -3  11    3.17    0.94
   2   3 -11    1.71    0.56
   2   3 -11    2.15    0.69
   2   3 -10   41.74    3.15
  -2  -3  10   43.44    3.14
   2   3 -10   41.17    2.68
   2   3  -9   28.83    2.16
   2   3  -9   28.97    2.51
   2   3  -8  540.50   13.25
   2   3  -8  526.06   12.36
   2   3  -7   35.39    2.54
   2   3  -7   42.15    2.50
   2   3  -6   68.46    3.43
   2   3  -5   59.83    3.05
   2   3  -4   11.81    1.22
   2   3  -3   52.91    2.64
   2   3  -2   41.00    2.16
   2   3  -1  509.17   10.75
  -2  -3   0  277.12    6.76
  -2  -3  -1   41.08    2.04
  -2  -3  -2  964.25   18.32
  -2  -3  -3 1402.26   25.66
  -2  -3  -4   69.31    2.93
  -2  -3  -5  422.11    9.80
  -2  -3  -6  486.80   11.23
  -2  -3  -7  507.04   11.95
  -2  -3  -8  247.83    7.48
  -2  -3  -9   58.87    3.35
  -2  -3 -10  167.81    6.32
  -2  -3 -11    4.21    1.01
  -2  -3 -12   23.99    2.41
   2   3  12    0.07    0.16
  -2  -3 -13   23.34    2.46
   2   3  13   28.79    2.60
   2   3  14    1.53    0.36
   2   3  14    2.11    0.73
  -2  -3 -14    1.64    0.76
   2   3  15    8.84    0.82
  -2  -3 -15   12.63    1.97
  -2  -3 -16   10.85    1.96
   2   3  16    6.12    0.69
  -2  -3 -17   48.07    4.20
   2   3  17   51.16    1.97
  -2  -3 -18    0.96    0.39
  -2  -3 -19    1.01    0.39
  -2  -3 -20    3.07    1.27
  -2  -3 -21    0.78    0.53
  -2  -3 -22   -0.77    0.70
  -2  -3 -23   -0.34    0.56
  -2  -3 -24    3.23    1.57
  -2  -3 -25    4.44    1.81
   2   4 -21    4.36    1.65
   2   4 -20    6.20    1.89
   2   4 -19    0.70    0.83
   2   4 -18   -0.50    0.60
   2   4 -17    8.41    1.89
   2   4 -16    7.37    1.71
   2   4 -16    9.13    1.39
   2   4 -15   16.86    2.48
   2   4 -15   13.84    1.71
   2   4 -14    1.19    0.89
   2   4 -14    0.53    0.54
   2   4 -13   85.09    5.19
   2   4 -13   66.95    3.79
   2   4 -12   43.37    2.95
   2   4 -12   54.10    3.99
   2   4 -11   49.49    3.08
   2   4 -11   46.13    3.54
   2   4 -11   42.48    2.85
  -2  -4  11   47.02    3.52
  -2  -4  10   20.53    2.24
   2   4 -10   24.62    2.03
   2   4 -10   22.13    2.34
   2   4  -9   51.33    3.43
   2   4  -9   49.54    2.95
   2   4  -8   55.09    2.84
   2   4  -8   49.67    3.29
   2   4  -8   55.56    3.08
   2   4  -7    9.04    1.35
   2   4  -7   10.39    1.14
   2   4  -6  529.41   11.34
   2   4  -6  520.91   12.74
   2   4  -5   80.46    3.00
   2   4  -5   80.22    3.77
   2   4  -4   35.43    1.76
   2   4  -4   36.64    2.37
   2   4  -3    9.06    1.08
   2   4  -3    9.73    0.80
   2   4  -2   44.53    1.68
   2   4  -2   50.71    2.56
   2   4  -1  482.87   10.26
   2   4  -1  433.27    8.35
  -2  -4   0   13.60    1.24
   2   4   0   14.52    0.69
  -2  -4  -1   98.05    3.63
  -2  -4  -2  481.00   10.66
  -2  -4  -3   39.35    2.20
  -2  -4  -4   85.37    3.46
  -2  -4  -5  982.98   19.60
  -2  -4  -6  113.29    4.37
  -2  -4  -7  357.19    9.39
  -2  -4  -8   40.98    2.71
  -2  -4  -9   49.78    3.16
  -2  -4 -10    5.30    1.02
  -2  -4 -11   43.79    3.16
  -2  -4 -12  136.35    6.08
  -2  -4 -13   41.71    3.39
   2   4  13   46.04    3.37
   2   4  14   77.07    4.64
  -2  -4 -14   75.33    4.76
  -2  -4 -15   12.98    2.02
  -2  -4 -16    5.68    1.40
   2   4  16    3.80    0.63
   2   4  17    9.33    1.00
  -2  -4 -17   12.06    2.08
   2   4  18    5.38    0.76
  -2  -4 -18    5.41    1.42
  -2  -4 -19   11.81    2.20
   2   4  19   12.38    1.08
  -2  -4 -20    1.60    0.91
  -2  -4 -21    1.89    1.10
  -2  -4 -22    8.74    2.13
  -2  -4 -23    9.63    2.34
  -2  -4 -24    3.91    1.55
  -2  -4 -25   42.75    5.13
   2   5 -21    7.83    2.24
   2   5 -20    2.42    1.07
   2   5 -19   -0.88    0.70
   2   5 -18   13.75    2.59
   2   5 -17    3.37    1.54
   2   5 -16    0.45    0.44
   2   5 -16    0.88    0.54
   2   5 -15   28.91    2.56
   2   5 -15   31.11    3.43
   2   5 -14  132.37    5.78
   2   5 -14  160.91    7.76
   2   5 -13    1.13    0.59
   2   5 -13    2.64    1.18
   2   5 -12   23.88    2.72
   2   5 -12   28.91    2.43
   2   5 -11   45.89    2.99
   2   5 -11   36.54    2.76
   2   5 -11   44.90    3.57
   2   5 -10   36.20    2.55
   2   5 -10   30.96    2.47
   2   5 -10   36.67    3.11
  -2  -5  10   36.08    3.04
   2   5  -9   11.33    1.34
   2   5  -9   10.91    1.60
  -2  -5   9    8.54    1.39
   2   5  -8   84.90    3.65
   2   5  -8   79.78    4.34
   2   5  -7   22.84    1.73
   2   5  -7   21.96    2.17
   2   5  -6  240.44    6.42
   2   5  -6  232.40    7.69
   2   5  -5  123.39    4.01
   2   5  -5  128.82    5.11
   2   5  -4  101.47    3.34
   2   5  -4   95.65    4.24
   2   5  -3    5.06    0.85
   2   5  -3    6.12    0.69
   2   5  -2   13.87    1.37
   2   5  -2   13.60    0.95
   2   5  -1   73.37    3.27
   2   5  -1   75.47    2.34
  -2  -5   0    1.56    0.24
   2   5   0    1.47    0.26
  -2  -5   0    1.41    0.42
  -2  -5  -1  214.49    4.33
   2   5   1  218.32    4.48
  -2  -5  -2   93.01    3.72
  -2  -5  -2   91.24    2.17
  -2  -5  -3  142.29    4.83
  -2  -5  -3  135.01    3.00
  -2  -5  -4   21.99    1.75
   2   5   4   19.72    1.67
  -2  -5  -5 1083.78   22.13
   2   5   5 1162.89   22.29
  -2  -5  -6  105.97    4.39
   2   5   6  114.09    4.50
   2   5   7   14.84    1.58
  -2  -5  -7   14.86    1.56
  -2  -5  -8    8.91    1.28
   2   5   8    8.09    1.22
  -2  -5  -9    5.82    1.04
  -2  -5 -10    8.16    1.37
  -2  -5 -11    0.75    0.42
   2   5  12    3.72    0.96
  -2  -5 -12    5.01    1.08
  -2  -5 -13   14.97    2.03
   2   5  13   15.78    2.06
   2   5  14   16.49    2.11
  -2  -5 -14   13.88    2.00
  -2  -5 -15   62.16    4.45
  -2  -5 -16    7.52    1.57
  -2  -5 -17    3.64    1.16
   2   5  17    3.13    0.66
   2   5  18   10.64    1.21
  -2  -5 -18   13.56    2.23
   2   5  19   14.31    1.39
  -2  -5 -19   11.52    2.17
   2   5  20    0.06    0.26
  -2  -5 -20    0.40    0.84
  -2  -5 -21   -0.56    0.79
  -2  -5 -22   -0.19    0.65
  -2  -5 -23    1.21    1.18
  -2  -5 -24    1.49    0.79
  -2  -5 -25    1.81    1.41
   2   6 -20    0.89    0.73
   2   6 -19    4.89    1.66
   2   6 -18    0.79    0.70
   2   6 -17    5.35    1.58
   2   6 -16    1.41    0.94
   2   6 -15   22.64    2.97
   2   6 -15   17.26    2.02
   2   6 -14   11.66    1.65
   2   6 -14   17.15    2.64
   2   6 -13    0.49    0.65
   2   6 -13    0.38    0.40
   2   6 -12    9.40    1.75
   2   6 -12   10.89    1.55
   2   6 -11    0.17    0.46
   2   6 -11   -0.01    0.26
   2   6 -10   55.18    3.29
   2   6 -10   53.29    3.88
   2   6  -9   15.68    1.63
  -2  -6   9   14.37    1.87
   2   6  -9   12.39    1.79
   2   6  -8    2.41    0.68
   2   6  -8    2.79    0.85
  -2  -6   8    4.23    1.04
   2   6  -7   16.18    1.86
  -2  -6   7   19.85    2.04
   2   6  -7   15.46    1.47
  -2  -6   6  118.52    5.10
   2   6  -6  115.60    4.17
   2   6  -6  105.83    5.05
   2   6  -5   14.74    1.68
  -2  -6   5   14.15    1.63
   2   6  -5   15.43    1.35
  -2  -6   4    1.15    0.36
   2   6  -4    1.62    0.59
   2   6  -4    2.09    0.49
   2   6  -3  234.49    5.82
   2   6  -3  210.48    6.93
   2   6  -2   10.07    0.90
   2   6  -2   13.46    1.51
   2   6  -2   12.13    1.39
  -2  -6   1   88.09    2.70
   2   6  -1   91.15    4.10
   2   6  -1   98.53    2.99
   2   6  -1   89.61    3.89
  -2  -6   0   45.79    1.65
  -2  -6   0   42.91    2.60
   2   6   0   48.53    2.81
   2   6   0   43.88    1.76
   2   6   1  108.90    4.38
  -2  -6  -1  106.80    2.79
   2   6   1  110.17    2.91
  -2  -6  -1  105.67    4.29
  -2  -6  -2    9.41    1.18
  -2  -6  -2    9.35    0.66
   2   6   2   10.65    1.25
  -2  -6  -3   63.44    3.21
  -2  -6  -3   67.16    1.99
   2   6   4   64.39    3.27
  -2  -6  -4   64.00    3.25
  -2  -6  -4   61.23    2.02
  -2  -6  -5  541.82   12.71
   2   6   5  528.66   12.59
   2   6   6  426.39   10.88
  -2  -6  -6  428.76   10.97
  -2  -6  -7   11.97    1.48
   2   6   7   12.13    1.48
  -2  -6  -8   17.26    1.84
  -2  -6  -9   18.64    1.93
  -2  -6 -10    0.31    0.26
   2   6  11  121.35    5.61
  -2  -6 -11  116.71    5.54
  -2  -6 -12   11.56    1.68
   2   6  12    7.19    1.34
  -2  -6 -13   32.53    3.06
   2   6  13   36.92    3.15
  -2  -6 -14   86.91    5.25
  -2  -6 -15   -0.55    0.50
  -2  -6 -16    0.50    0.57
  -2  -6 -17    1.28    0.69
  -2  -6 -18   -0.37    0.39
   2   6  18    0.97    0.52
  -2  -6 -19    6.98    1.78
   2   6  19    4.81    0.89
  -2  -6 -20    4.17    1.35
   2   6  20    2.34    0.65
  -2  -6 -21    1.18    0.54
  -2  -6 -22    1.60    1.26
  -2  -6 -23    1.59    1.14
  -2  -6 -24   -0.59    0.97
  -2  -6 -25    6.31    1.98
   2   7 -20    3.22    1.42
   2   7 -19    0.83    0.98
   2   7 -18    1.24    0.92
   2   7 -17   11.10    2.33
   2   7 -16    3.68    1.36
   2   7 -15    1.83    0.79
   2   7 -14    2.82    1.10
   2   7 -14    3.93    1.00
   2   7 -13   35.34    3.55
   2   7 -13   31.59    2.80
   2   7 -12    3.25    0.96
   2   7 -12    7.23    1.33
   2   7 -11   -0.08    0.69
   2   7 -10    2.03    0.74
   2   7 -10    1.75    0.63
   2   7  -9    6.49    1.10
   2   7  -9    4.80    1.23
   2   7  -8    0.05    0.43
  -2  -7   8    0.00    0.32
   2   7  -8    0.17    0.29
   2   7  -7  110.24    4.48
   2   7  -7  122.14    5.67
  -2  -7   7  117.24    5.45
  -2  -7   6    0.61    0.54
   2   7  -6   -0.34    0.25
   2   7  -6   -0.28    0.38
   2   7  -5   19.37    2.11
   2   7  -5   16.53    1.47
  -2  -7   5   18.09    1.93
   2   7  -5   16.94    1.93
   2   7  -4    0.42    0.42
   2   7  -4    1.91    0.88
   2   7  -4    2.21    0.49
   2   7  -3   53.75    3.25
   2   7  -3   57.80    2.61
  -2  -7   2  286.45    6.79
   2   7  -2  283.37    8.47
   2   7  -1   85.13    2.97
  -2  -7   1   75.17    2.62
   2   7  -1   76.69    3.74
   2   7  -1   83.36    4.09
   2   7   0    2.89    0.78
   2   7   0    2.49    0.41
  -2  -7   0    2.38    0.68
  -2  -7   0    3.21    0.45
  -2  -7  -1    6.37    0.61
  -2  -7  -1    5.23    0.91
   2   7   1    4.99    0.58
   2   7   1    5.98    1.01
  -2  -7  -2   65.20    3.41
  -2  -7  -2   69.33    2.24
  -2  -7  -3   62.57    3.35
  -2  -7  -3   58.79    2.07
   2   7   3   62.81    3.37
  -2  -7  -4   74.53    3.72
  -2  -7  -4   65.74    2.27
   2   7   4   67.42    3.52
   2   7   5  132.29    5.18
  -2  -7  -5  125.20    5.05
  -2  -7  -5  121.60    3.54
  -2  -7  -6    5.04    1.00
   2   7   6    6.71    1.10
  -2  -7  -7   52.94    3.31
  -2  -7  -8   20.97    2.07
  -2  -7  -9  124.87    5.54
  -2  -7 -10   12.02    1.64
   2   7  10   13.66    1.80
  -2  -7 -11    3.78    0.98
   2   7  11    3.51    0.93
  -2  -7 -12   13.46    1.89
   2   7  12   15.67    2.00
  -2  -7 -13   26.74    2.77
   2   7  13   24.20    2.59
  -2  -7 -14   13.46    2.08
  -2  -7 -15    6.09    1.34
  -2  -7 -16    0.30    0.57
  -2  -7 -17   15.15    2.36
  -2  -7 -18    8.27    1.86
  -2  -7 -19    0.54    0.52
  -2  -7 -20   15.13    2.56
   2   7  20   14.40    1.72
  -2  -7 -21    5.10    1.70
   2   7  21    2.45    0.66
  -2  -7 -22    1.23    0.97
  -2  -7 -23    0.16    0.75
  -2  -7 -24    1.09    0.97
  -2  -7 -25   -0.77    0.87
   2   8 -19    0.78    0.58
   2   8 -18    0.75    0.78
   2   8 -17    6.08    1.69
   2   8 -16    1.62    0.99
   2   8 -15   35.20    3.92
   2   8 -14   37.54    3.93
   2   8 -14   35.59    3.15
   2   8 -13    2.56    1.22
   2   8 -13    2.17    0.78
   2   8 -12   -0.06    0.70
   2   8 -11    7.46    1.47
   2   8 -10   15.58    2.12
   2   8  -9   -0.08    0.33
   2   8  -9   -0.75    0.76
   2   8  -8   11.07    1.79
   2   8  -8   10.59    1.40
   2   8  -7    9.02    1.59
   2   8  -7    8.78    1.22
  -2  -8   7   10.24    1.62
   2   8  -6   59.10    3.19
   2   8  -6   55.64    3.78
   2   8  -6   62.50    4.14
  -2  -8   6   65.50    3.95
   2   8  -5    0.18    0.30
   2   8  -5    0.16    0.41
   2   8  -5   -0.04    0.20
   2   8  -4   11.66    1.62
   2   8  -4   10.95    1.21
   2   8  -4   13.83    1.82
  -2  -8   3   52.35    2.47
   2   8  -3   55.73    3.46
   2   8  -3   56.23    3.62
   2   8  -3   55.33    2.73
  -2  -8   2   20.69    1.41
   2   8  -2   17.85    1.45
   2   8  -2   16.61    1.83
  -2  -8   1   18.39    1.26
   2   8  -1   17.64    1.37
   2   8  -1   16.09    1.74
  -2  -8   0   50.09    2.11
  -2  -8   0   47.97    3.08
   2   8   0   49.09    3.04
   2   8   0   48.11    2.22
  -2  -8  -1   77.99    2.73
   2   8   1   78.92    2.82
  -2  -8  -2   43.38    1.90
  -2  -8  -2   48.69    3.06
   2   8   2   42.56    1.94
  -2  -8  -3  151.27    5.81
  -2  -8  -3  138.04    3.89
  -2  -8  -4  284.67    8.69
  -2  -8  -4  297.82    6.70
  -2  -8  -5   26.05    2.27
  -2  -8  -5   28.65    1.56
  -2  -8  -6   20.68    2.03
  -2  -8  -6   19.41    1.38
  -2  -8  -7   23.97    2.26
  -2  -8  -8   26.46    2.47
  -2  -8  -9    4.44    1.04
   2   8   9    1.95    0.76
  -2  -8 -10    2.58    0.91
   2   8  10    1.52    0.63
  -2  -8 -11   33.09    2.97
   2   8  11   36.81    3.13
  -2  -8 -12   24.00    2.58
   2   8  12   28.38    2.82
   2   8  12   25.35    2.66
  -2  -8 -13    7.77    1.53
  -2  -8 -14   18.43    2.38
  -2  -8 -15   18.60    2.55
  -2  -8 -16   48.38    4.18
  -2  -8 -17    1.12    0.77
  -2  -8 -18   -0.76    0.81
  -2  -8 -19    2.25    0.88
  -2  -8 -20    1.29    0.49
   2   8  21    0.61    0.50
  -2  -8 -21   -0.83    1.00
  -2  -8 -22   -0.29    0.56
  -2  -8 -23    0.66    0.48
  -2  -8 -24    7.40    2.18
  -2  -8 -25   -0.05    0.51
   2   9 -18    0.55    0.80
   2   9 -17    1.02    0.76
   2   9 -16    4.37    1.38
   2   9 -15   32.82    3.90
   2   9 -14    7.19    1.69
   2   9 -13    4.61    1.53
   2   9 -12    7.84    1.77
   2   9 -11   33.54    3.43
   2   9 -10    8.68    1.69
   2   9  -9   -0.67    0.69
   2   9  -9   -0.07    0.25
   2   9  -8   34.65    2.69
   2   9  -8   31.80    3.10
   2   9  -7   12.41    1.51
   2   9  -7   10.10    1.73
   2   9  -6   75.43    4.61
   2   9  -6   86.81    4.09
   2   9  -6   80.91    4.93
   2   9  -5   90.97    4.94
   2   9  -5   89.32    4.05
   2   9  -5   99.09    5.34
   2   9  -4    1.72    0.75
   2   9  -4    1.04    0.41
   2   9  -4    2.09    0.84
   2   9  -3   49.63    3.57
   2   9  -3   50.63    2.75
   2   9  -3   42.59    3.17
  -2  -9   3   47.52    2.45
  -2  -9   2   30.37    1.85
   2   9  -2   34.46    2.15
   2   9  -2   30.85    2.58
   2   9  -2   33.57    2.85
   2   9  -1    4.24    0.73
  -2  -9   1    5.31    0.73
   2   9  -1    3.59    0.83
   2   9   0    7.55    1.22
   2   9   0    8.79    1.41
  -2  -9   0   10.15    1.02
   2   9   0    8.61    0.98
  -2  -9  -1    4.70    1.04
  -2  -9  -1    6.42    0.75
   2   9   1    4.21    0.66
  -2  -9  -2  108.37    3.49
  -2  -9  -2  105.02    4.89
  -2  -9  -3    1.02    0.44
  -2  -9  -3    0.88    0.25
  -2  -9  -4   59.99    2.47
  -2  -9  -4   47.86    3.26
  -2  -9  -5   15.86    1.84
  -2  -9  -5   13.36    1.13
  -2  -9  -6   30.73    1.81
  -2  -9  -6   29.92    2.58
  -2  -9  -7   63.56    3.87
  -2  -9  -7   59.95    2.76
   2   9   7   59.39    3.75
  -2  -9  -8   53.84    3.69
   2   9   8   62.07    3.90
  -2  -9  -9    0.78    0.39
   2   9   9    1.24    0.67
  -2  -9 -10   46.04    3.52
   2   9  10   47.73    3.55
   2   9  11    4.85    1.25
  -2  -9 -11    4.65    1.17
   2   9  12    0.16    0.36
  -2  -9 -12    0.22    0.44
  -2  -9 -13   27.39    2.92
  -2  -9 -14   13.49    2.04
  -2  -9 -15    8.70    1.80
  -2  -9 -16    8.39    1.86
  -2  -9 -17   90.66    5.98
  -2  -9 -18    0.56    0.73
  -2  -9 -19    4.43    1.28
  -2  -9 -20   -0.20    0.68
  -2  -9 -21    0.35    0.59
  -2  -9 -22    2.65    1.34
  -2  -9 -23   -1.24    0.69
  -2  -9 -24    1.18    0.73
   2  10 -17    6.69    1.74
   2  10 -16   15.17    2.73
   2  10 -15   14.21    2.59
   2  10 -14   -0.06    0.48
   2  10 -13    0.74    0.61
   2  10 -12    4.24    1.31
   2  10 -11   36.29    3.70
   2  10 -10    1.52    0.79
   2  10  -9   -0.25    0.65
   2  10  -8   21.34    2.60
   2  10  -8   19.31    2.12
   2  10  -7   54.32    3.45
   2  10  -7   54.54    4.09
   2  10  -6    0.62    0.52
   2  10  -6    1.34    0.85
   2  10  -5   15.79    1.72
   2  10  -5   15.99    2.13
   2  10  -4    4.68    1.14
   2  10  -4    4.36    1.05
   2  10  -4    4.32    0.84
  -2 -10   4    4.10    0.81
  -2 -10   3  118.43    4.38
   2  10  -3  125.86    6.17
   2  10  -3  121.10    5.80
   2  10  -3  129.13    4.88
   2  10  -2    0.97    0.64
  -2 -10   2    1.22    0.41
   2  10  -2    0.86    0.40
   2  10  -2   -0.14    0.38
  -2 -10   1    3.03    0.57
   2  10  -1    2.19    0.52
   2  10  -1    2.81    0.84
   2  10  -1    3.71    0.86
  -2 -10   0    5.06    0.74
   2  10   0    3.84    0.97
   2  10   0    4.14    1.07
   2  10   0    3.90    0.69
  -2 -10  -1  128.68    5.84
   2  10   1  132.68    6.02
  -2 -10  -1  145.45    4.44
   2  10   1  126.32    4.41
  -2 -10  -2   40.52    2.14
   2  10   2   38.63    3.09
  -2 -10  -2   34.98    2.85
   2  10   3   90.57    4.83
  -2 -10  -3   89.83    4.69
  -2 -10  -3   91.24    3.38
  -2 -10  -4    7.48    0.85
   2  10   4    6.53    1.19
  -2 -10  -4    8.60    1.39
  -2 -10  -5    0.48    0.20
   2  10   5    0.78    0.49
  -2 -10  -5    0.26    0.29
   2  10   6   68.73    4.17
  -2 -10  -6   72.20    4.27
  -2 -10  -6   70.61    3.03
  -2 -10  -7   26.15    1.83
  -2 -10  -7   28.20    2.65
   2  10   7   27.61    2.63
  -2 -10  -8   55.90    3.83
   2  10   8   57.10    3.93
  -2 -10  -8   65.59    3.09
  -2 -10  -9    0.28    0.53
   2  10   9    0.07    0.42
  -2 -10 -10   10.22    1.69
   2  10  10    6.83    1.53
  -2 -10 -11    1.04    0.74
   2  10  11   -0.30    0.46
  -2 -10 -12    3.26    1.11
  -2 -10 -13   23.98    2.82
  -2 -10 -14   75.82    5.15
  -2 -10 -15   59.52    4.66
  -2 -10 -16   10.43    2.01
  -2 -10 -17    3.35    1.04
  -2 -10 -18    0.83    0.70
  -2 -10 -19    5.24    1.54
  -2 -10 -20    3.23    1.39
  -2 -10 -21    3.64    1.50
  -2 -10 -22    2.99    1.42
  -2 -10 -23    2.41    1.42
  -2 -10 -24    4.32    1.50
   2  11 -17    4.58    1.57
   2  11 -16    1.91    0.96
   2  11 -15    0.25    0.47
   2  11 -14   -0.82    0.89
   2  11 -13    4.32    1.52
   2  11 -12    6.53    1.77
   2  11 -11   35.72    3.80
   2  11 -10   50.45    4.33
   2  11  -9    1.81    0.99
   2  11  -8    1.23    0.93
   2  11  -7   75.17    4.96
   2  11  -7   60.20    3.82
   2  11  -6   27.02    3.03
   2  11  -6   33.68    2.72
   2  11  -5  115.45    5.14
   2  11  -5  109.83    5.92
  -2 -11   4   41.84    2.60
   2  11  -4   42.11    3.49
   2  11  -4   41.59    2.84
   2  11  -3    0.34    0.43
  -2 -11   3    0.27    0.22
   2  11  -3    0.48    0.54
  -2 -11   2   70.59    3.22
   2  11  -2   71.71    4.38
   2  11  -2   65.86    3.44
   2  11  -2   77.05    4.85
  -2 -11   1   10.89    1.19
   2  11  -1   13.36    1.92
   2  11  -1   10.79    1.32
   2  11  -1    9.84    1.59
  -2 -11   0   21.67    1.65
   2  11   0   21.40    2.39
   2  11   0   24.67    1.88
   2  11   0   21.13    2.26
   2  11   1    0.28    0.38
  -2 -11  -1   -0.01    0.22
   2  11   1    0.07    0.30
  -2 -11  -1    0.01    0.30
   2  11   1    0.41    0.28
   2  11   2   84.37    4.90
  -2 -11  -2   87.85    3.49
  -2 -11  -2   88.90    4.84
   2  11   3   19.80    2.30
  -2 -11  -3   19.41    2.16
  -2 -11  -3   19.70    1.56
   2  11   4   57.30    3.95
  -2 -11  -4   64.82    2.92
  -2 -11  -4   57.75    3.86
  -2 -11  -5   42.98    2.36
  -2 -11  -5   48.90    3.59
   2  11   5   43.72    3.42
  -2 -11  -6   -0.05    0.26
   2  11   6   -0.13    0.40
  -2 -11  -6    0.07    0.42
  -2 -11  -7    1.01    0.62
   2  11   7   -0.60    0.63
  -2 -11  -7    0.64    0.34
  -2 -11  -8   44.92    2.61
   2  11   8   51.17    3.78
  -2 -11  -8   45.03    3.59
   2  11   9   11.77    1.83
  -2 -11  -9   11.61    1.77
  -2 -11  -9   12.14    1.37
  -2 -11 -10   34.87    3.21
   2  11  10   37.03    3.33
  -2 -11 -11    2.20    1.04
  -2 -11 -12    6.82    1.58
  -2 -11 -13   55.10    4.34
  -2 -11 -14   39.99    3.81
  -2 -11 -15   53.27    4.55
  -2 -11 -16    0.50    0.54
  -2 -11 -17   -0.16    0.40
  -2 -11 -18    0.68    0.54
  -2 -11 -19    6.71    1.74
  -2 -11 -20    3.78    1.38
  -2 -11 -21   -0.18    0.59
  -2 -11 -22    2.44    1.21
  -2 -11 -23    1.01    0.74
  -2 -11 -24    0.70    1.00
   2  12 -16    2.73    1.26
   2  12 -15    0.40    0.84
   2  12 -14    5.48    1.76
   2  12 -13    4.36    1.45
   2  12 -12    1.49    1.08
   2  12 -11   13.47    2.39
   2  12 -10    1.06    0.56
   2  12  -9    4.28    1.30
   2  12  -8    9.44    1.91
   2  12  -7   17.02    2.41
   2  12  -6   28.96    3.17
   2  12  -6   31.12    2.76
   2  12  -5    4.94    1.38
   2  12  -5    2.86    0.87
  -2 -12   4   70.00    3.55
   2  12  -4   62.93    3.75
   2  12  -4   59.37    4.40
   2  12  -3    7.13    1.42
   2  12  -3    5.03    0.88
  -2 -12   3    5.33    0.93
  -2 -12   2    9.56    1.19
   2  12  -2    7.50    1.16
   2  12  -2    6.55    1.30
  -2 -12   1    1.39    0.47
   2  12  -1    2.26    0.63
   2  12  -1    1.39    0.77
   2  12   0    3.83    0.80
  -2 -12   0    3.93    0.74
   2  12   0    3.16    1.03
   2  12   0    3.43    0.99
  -2 -12  -1   16.59    1.51
   2  12   1   17.03    2.23
   2  12   1   15.93    1.58
   2  12   1   16.07    2.00
  -2 -12  -2   25.39    1.85
   2  12   2   24.39    2.71
  -2 -12  -2   22.76    2.50
  -2 -12  -3    0.28    0.45
   2  12   3    1.11    0.85
  -2 -12  -3    0.68    0.36
   2  12   4  122.49    6.16
  -2 -12  -4  116.47    5.90
  -2 -12  -4  126.07    4.54
  -2 -12  -5   52.23    3.83
   2  12   5   52.85    3.93
  -2 -12  -5   53.15    2.77
   2  12   6    4.26    1.06
  -2 -12  -6    3.22    0.54
  -2 -12  -6    4.99    1.22
  -2 -12  -7    0.46    0.25
  -2 -12  -7    0.00    0.47
   2  12   7   -0.61    0.76
  -2 -12  -8   28.98    2.94
   2  12   8   31.04    3.03
  -2 -12  -8   27.85    2.07
  -2 -12  -9   13.79    1.51
  -2 -12  -9   12.06    1.94
  -2 -12 -10   17.58    1.81
  -2 -12 -10   14.99    2.15
  -2 -12 -11    4.01    1.30
  -2 -12 -12  176.31    8.16
  -2 -12 -13   15.05    2.38
  -2 -12 -14   50.70    4.41
  -2 -12 -15    1.91    1.11
  -2 -12 -16    5.53    1.55
  -2 -12 -17    1.48    0.81
  -2 -12 -18    0.13    0.77
  -2 -12 -19    2.28    1.12
  -2 -12 -20    1.01    0.89
  -2 -12 -21    0.12    0.66
  -2 -12 -22    7.38    2.05
  -2 -12 -23    1.70    0.99
  -2 -12 -24   -1.79    1.27
   2  13 -15    4.04    1.56
   2  13 -14    3.97    1.62
   2  13 -13    6.34    1.80
   2  13 -12    2.05    0.89
   2  13 -11    0.39    0.63
   2  13 -10    3.38    1.27
   2  13  -9    5.97    1.54
   2  13  -8    3.25    1.20
   2  13  -7    0.45    0.53
   2  13  -6   10.75    2.02
   2  13  -5   41.99    3.24
   2  13  -5   42.76    3.84
   2  13  -4    8.00    1.33
  -2 -13   4   11.06    1.46
   2  13  -4   10.53    1.87
   2  13  -3    5.23    1.27
  -2 -13   3    5.46    1.02
   2  13  -3    6.61    1.18
  -2 -13   2    9.79    1.26
   2  13  -2    9.09    1.65
   2  13  -2    9.60    1.42
  -2 -13   1    3.85    0.79
   2  13  -1    5.17    1.01
   2  13  -1    3.06    1.05
  -2 -13   0   28.59    2.13
   2  13   0   32.04    3.02
   2  13   0   27.90    2.27
   2  13   1   45.15    2.85
  -2 -13  -1   43.34    2.61
   2  13   1   38.22    3.32
   2  13   2    8.14    1.53
  -2 -13  -2    6.17    0.91
  -2 -13  -2    9.81    1.68
  -2 -13  -3   16.45    1.56
  -2 -13  -3   16.47    2.19
  -2 -13  -4    5.20    0.92
  -2 -13  -4    3.53    1.06
  -2 -13  -5    1.02    0.63
  -2 -13  -5    0.62    0.43
  -2 -13  -6   10.91    1.30
  -2 -13  -6   10.79    1.79
  -2 -13  -7    5.32    1.26
  -2 -13  -7    5.87    0.97
  -2 -13  -8    8.60    1.61
  -2 -13  -8   11.27    1.33
  -2 -13  -9   10.82    1.89
  -2 -13  -9    8.22    1.24
  -2 -13 -10    1.27    0.85
  -2 -13 -10    0.68    0.53
  -2 -13 -11   14.50    2.34
  -2 -13 -11   15.49    1.80
  -2 -13 -12   22.11    2.18
  -2 -13 -12   21.35    2.75
  -2 -13 -13   39.87    3.84
  -2 -13 -14   18.60    2.77
  -2 -13 -15   32.01    3.63
  -2 -13 -16    5.50    1.70
  -2 -13 -17   15.09    2.55
  -2 -13 -18    0.98    0.62
  -2 -13 -19    4.76    1.54
  -2 -13 -20    4.42    1.61
  -2 -13 -21    2.62    1.35
  -2 -13 -22   12.44    2.69
  -2 -13 -23   -0.11    0.51
   2  14 -13    2.63    1.12
   2  14 -12    6.57    1.87
   2  14 -11    1.33    1.08
   2  14 -10    4.79    1.56
   2  14  -9    0.10    0.63
   2  14  -8    0.18    0.57
   2  14  -7   -0.35    0.46
   2  14  -6    0.73    0.90
   2  14  -5   -0.31    0.38
  -2 -14   4    6.54    1.10
   2  14  -4    5.47    1.43
   2  14  -4    5.64    1.18
  -2 -14   3   12.32    1.54
   2  14  -3   10.95    1.95
   2  14  -3   12.64    1.70
   2  14  -2    5.44    1.17
   2  14  -2    6.49    1.50
  -2 -14   2    7.05    1.11
  -2 -14   1    4.50    0.90
   2  14  -1    7.38    1.23
   2  14  -1    5.28    1.31
  -2 -14   0    6.08    1.07
   2  14   0    5.92    1.14
   2  14   0    4.80    1.18
  -2 -14  -1    0.23    0.30
   2  14   1   -0.05    0.47
   2  14   1   -0.49    0.40
  -2 -14  -2    3.43    0.74
   2  14   2    3.77    1.17
  -2 -14  -3   93.50    4.13
  -2 -14  -3   91.52    5.51
  -2 -14  -4    4.95    0.91
  -2 -14  -4    5.83    1.45
  -2 -14  -5    0.58    0.51
  -2 -14  -5    0.60    0.50
  -2 -14  -6    2.71    0.74
  -2 -14  -6    1.72    0.65
  -2 -14  -7    0.48    0.74
  -2 -14  -7    1.08    0.43
  -2 -14  -8    1.20    0.59
  -2 -14  -8   -0.11    0.26
  -2 -14  -9    2.13    0.58
  -2 -14  -9    1.06    0.65
  -2 -14 -10    0.75    0.73
  -2 -14 -10    0.59    0.35
  -2 -14 -11   21.30    2.75
  -2 -14 -11   20.24    2.03
  -2 -14 -12    7.08    1.60
  -2 -14 -12    5.70    1.15
  -2 -14 -13    0.81    0.78
  -2 -14 -13    0.23    0.36
  -2 -14 -14    3.05    0.99
  -2 -14 -14    4.00    1.38
  -2 -14 -15    6.50    1.68
  -2 -14 -16    9.61    2.01
  -2 -14 -17    1.95    1.02
  -2 -14 -18    0.31    0.44
  -2 -14 -19    2.74    1.12
  -2 -14 -20    0.94    0.81
  -2 -14 -21    1.04    1.28
  -2 -14 -22    1.16    0.92
   2  15 -12    7.44    1.89
   2  15 -11    7.98    2.05
   2  15 -10    7.94    1.94
   2  15  -9    2.76    1.26
   2  15  -8   -1.01    0.92
   2  15  -7   -0.13    0.56
   2  15  -6   -0.90    1.04
   2  15  -5    0.24    0.59
  -2 -15   4    3.72    0.88
   2  15  -4    3.29    1.14
  -2 -15   3   16.50    1.82
   2  15  -3   14.13    2.22
  -2 -15   2   10.73    1.44
   2  15  -2   10.90    1.96
   2  15  -2   10.91    1.65
  -2 -15   1   29.20    2.33
   2  15  -1   28.55    2.58
   2  15  -1   29.37    3.23
   2  15   0    4.96    1.04
   2  15   0    5.40    1.36
  -2 -15   0    5.00    0.96
  -2 -15  -1    3.68    0.88
   2  15   1    2.70    0.89
   2  15   2   20.33    2.59
  -2 -15  -2   25.40    2.11
   2  15   3   31.28    3.14
  -2 -15  -3   30.26    2.33
  -2 -15  -4    3.32    0.98
  -2 -15  -4    3.68    0.80
  -2 -15  -5   23.23    2.77
  -2 -15  -5   19.94    1.90
  -2 -15  -6   10.69    1.93
  -2 -15  -6   12.31    1.51
  -2 -15  -7   26.44    3.05
  -2 -15  -7   24.61    2.15
  -2 -15  -8   -0.74    0.68
  -2 -15  -8    0.10    0.38
  -2 -15  -9    7.57    1.20
  -2 -15  -9   10.01    1.96
  -2 -15 -10    2.51    0.77
  -2 -15 -10    2.33    1.01
  -2 -15 -11    0.08    0.41
  -2 -15 -11    0.74    0.82
  -2 -15 -12    6.07    1.53
  -2 -15 -12    4.93    1.07
  -2 -15 -13    0.41    0.46
  -2 -15 -13    0.01    0.46
  -2 -15 -14   -0.07    0.38
  -2 -15 -14    0.23    0.44
  -2 -15 -15    0.25    0.42
  -2 -15 -15   -0.14    0.52
  -2 -15 -16    3.26    1.24
  -2 -15 -16    4.00    1.16
  -2 -15 -17    0.52    0.53
  -2 -15 -18    2.99    1.19
  -2 -15 -19    5.68    1.67
  -2 -15 -20   -0.18    0.82
  -2 -15 -21    0.96    0.71
  -2 -15 -22    2.50    1.19
   2  16 -11   -1.10    1.09
   2  16 -10    2.03    0.96
   2  16  -9    1.32    1.06
   2  16  -8    0.47    0.68
   2  16  -7    0.38    0.57
   2  16  -6    1.32    0.78
   2  16  -5    0.70    0.66
  -2 -16   4    1.11    0.56
   2  16  -4    1.25    0.83
  -2 -16   3   22.57    2.23
   2  16  -3   23.75    3.02
  -2 -16   2    1.27    0.55
   2  16  -2    0.94    0.83
  -2 -16   1    2.19    0.74
   2  16  -1    1.49    0.99
   2  16   0    4.33    1.29
  -2 -16   0    3.28    0.85
  -2 -16  -1    0.69    0.48
   2  16   1   -0.17    0.53
   2  16   2   10.10    1.90
  -2 -16  -2   11.83    1.52
   2  16   3    0.15    0.44
  -2 -16  -3    0.67    0.31
  -2 -16  -4    0.25    0.45
   2  16   4   -0.90    0.84
  -2 -16  -4    0.14    0.37
  -2 -16  -5    1.72    0.85
  -2 -16  -5    1.28    0.47
  -2 -16  -6    0.61    0.63
  -2 -16  -6    1.57    0.55
  -2 -16  -7    2.78    0.80
  -2 -16  -7    3.54    1.12
  -2 -16  -8   27.48    3.19
  -2 -16  -8   24.77    2.28
  -2 -16  -9    4.49    1.01
  -2 -16  -9    4.09    1.17
  -2 -16 -10   20.62    2.89
  -2 -16 -10   17.57    1.99
  -2 -16 -11    1.68    0.89
  -2 -16 -11    1.37    0.56
  -2 -16 -12    2.49    0.90
  -2 -16 -12    4.27    1.43
  -2 -16 -13    0.88    0.43
  -2 -16 -13    1.73    1.02
  -2 -16 -14    0.53    0.48
  -2 -16 -14    0.43    0.49
  -2 -16 -15    1.28    1.03
  -2 -16 -15    0.06    0.46
  -2 -16 -16    2.30    0.83
  -2 -16 -16    3.54    1.05
  -2 -16 -17    0.30    0.62
  -2 -16 -17   -0.33    0.80
  -2 -16 -18    0.71    0.63
  -2 -16 -18    1.27    0.75
  -2 -16 -19    2.91    1.28
  -2 -16 -20   -1.93    1.36
  -2 -16 -21   33.63    4.37
   2  17  -9    0.42    0.72
   2  17  -8    3.02    1.14
   2  17  -7    3.03    1.38
   2  17  -6    3.96    1.39
   2  17  -5    1.84    0.73
   2  17  -4    4.04    1.38
  -2 -17   3    2.92    0.90
   2  17  -3    3.65    1.35
  -2 -17   2    2.00    0.69
   2  17  -2    2.09    1.01
  -2 -17   1   29.00    2.49
   2  17  -1   27.27    3.33
  -2 -17   0   29.42    2.47
   2  17   0   24.46    3.13
  -2 -17  -1   13.00    1.64
   2  17   1    6.85    1.71
  -2 -17  -2   19.92    2.01
   2  17   2   12.46    2.20
  -2 -17  -3   12.61    1.60
   2  17   3   12.74    2.12
   2  17   4   -0.10    0.61
  -2 -17  -4    0.40    0.29
  -2 -17  -5    0.51    0.64
  -2 -17  -5   -0.71    0.48
  -2 -17  -6    1.84    0.96
  -2 -17  -6    0.28    0.32
  -2 -17  -7    2.02    0.67
  -2 -17  -7    2.00    0.97
  -2 -17  -8    0.51    0.43
  -2 -17  -8   -0.23    0.44
  -2 -17  -9    0.49    0.39
  -2 -17  -9    1.70    0.64
  -2 -17 -10   -0.10    0.45
  -2 -17 -10   -0.17    0.32
  -2 -17 -11    0.68    0.66
  -2 -17 -11    1.52    0.62
  -2 -17 -12    2.21    0.87
  -2 -17 -12    1.69    0.95
  -2 -17 -13    5.19    1.58
  -2 -17 -13    3.09    0.96
  -2 -17 -14    0.55    0.49
  -2 -17 -14    0.83    0.85
  -2 -17 -15    0.65    0.90
  -2 -17 -16   -1.53    1.09
  -2 -17 -17    4.96    1.64
  -2 -17 -18    4.04    1.69
  -2 -17 -19   14.81    2.85
  -2 -17 -20    2.75    1.25
   2  18  -8    0.16    0.60
   2  18  -7    0.77    0.86
   2  18  -6    0.83    0.79
   2  18  -5   -0.74    0.98
   2  18  -4    1.54    0.99
   2  18  -3    2.41    1.18
   2  18  -2   -0.74    0.86
   2  18  -1   13.68    2.45
   2  18   0    0.96    0.79
   2  18   1   16.10    2.58
   2  18   2   13.41    2.35
   2  18   3   -0.38    1.07
   2  18   4   -0.57    0.63
   2  18   5   12.01    2.11
  -2 -18  -6    1.42    0.93
  -2 -18  -7    5.95    1.67
  -2 -18  -8    1.18    0.67
  -2 -18  -9   -0.49    0.93
  -2 -18 -10    0.12    0.64
  -2 -18 -11    2.04    0.92
  -2 -18 -12   -0.92    0.57
  -2 -18 -13    1.49    1.25
  -2 -18 -14    0.01    0.57
  -2 -18 -15   -0.03    0.56
  -2 -18 -16    3.27    1.38
  -2 -18 -17    2.99    1.40
  -2 -18 -18    0.55    0.55
  -2 -18 -19    1.27    0.98
   2  19  -6   -0.37    0.79
   2  19  -5    2.03    1.14
   2  19  -4    7.76    1.98
   2  19  -3    4.47    1.62
   2  19  -2    1.70    1.29
   2  19  -1    1.36    1.01
   2  19   0    5.59    1.68
   2  19   1    3.05    1.36
   2  19   2    1.86    0.99
   2  19   3    0.11    0.74
   2  19   4    1.15    0.78
   2  19   5    1.38    0.82
   2  19   6   -0.54    0.47
  -2 -19  -7    0.42    0.71
  -2 -19  -8    2.83    1.15
  -2 -19  -9    0.02    0.76
  -2 -19 -10   -0.46    0.62
  -2 -19 -11    6.95    1.94
  -2 -19 -12    0.42    0.52
  -2 -19 -13   -0.97    1.05
  -2 -19 -14    0.54    0.81
  -2 -19 -15    4.28    1.66
  -2 -19 -16    0.47    0.73
  -2 -19 -17   -0.18    0.65
  -2 -19 -18   -0.16    0.58
   2  20  -3    1.19    0.89
   2  20  -2   -0.20    0.55
   2  20  -1   -0.15    0.61
   2  20   0    1.32    1.01
   2  20   1    0.48    0.80
   2  20   2   -0.25    0.68
   2  20   3    1.57    1.09
   2  20   4    0.88    0.70
   2  20   5    0.27    0.45
   2  20   6    4.01    1.27
   2  20   7    1.47    0.70
  -2 -20  -8    0.16    0.54
  -2 -20  -9    0.42    0.67
  -2 -20 -10   -0.80    0.85
  -2 -20 -11    4.32    1.38
  -2 -20 -12    2.16    1.09
  -2 -20 -13   -0.11    0.67
  -2 -20 -14    0.04    0.52
  -2 -20 -15    1.44    0.83
  -2 -20 -16    1.22    1.19
   2  21   0    0.79    0.62
   2  21   1    1.09    0.80
   2  21   2    0.28    0.50
   2  21   3    0.89    0.92
   2  21   4   -0.49    0.91
   2  21   5    5.15    1.63
   2  21   6   -1.00    0.74
   2  21   7    3.07    1.22
   2  21   8    1.06    1.23
  -2 -21  -9    3.45    1.33
  -2 -21 -10    4.24    1.59
  -2 -21 -11    6.44    1.89
  -2 -21 -12    0.61    0.60
  -2 -21 -13    3.01    1.39
   3 -20  -9    1.50    1.04
   3 -20  -8    0.49    0.71
   3 -20  -7   -1.30    1.00
   3 -20  -6    6.29    1.71
   3 -20  -5    2.29    1.10
   3 -20  -4    2.69    1.22
   3 -20  -3   -1.20    1.02
   3 -20  -2   -0.24    0.68
   3 -20  -1    1.87    0.91
   3 -20   0    0.72    0.63
   3 -19 -12    2.75    1.19
   3 -19 -11    0.63    0.43
   3 -19 -10    0.44    0.83
   3 -19  -9    0.23    0.48
   3 -19  -8    0.99    0.98
   3 -19  -7   -0.45    0.82
   3 -19  -6    0.39    0.98
   3 -19  -5    0.91    0.67
   3 -19  -4    0.60    0.48
   3 -19  -3    0.44    0.72
   3 -19  -2    4.08    1.35
   3 -19  -1    0.50    0.85
   3 -19   0    1.63    0.70
   3 -19   1    1.04    0.73
   3 -19   2   -1.05    0.75
   3 -19   3    1.74    1.01
   3 -19   4    8.17    1.86
   3 -18 -14   11.07    2.32
   3 -18 -13    2.60    1.30
   3 -18 -12   33.38    3.91
   3 -18 -11   15.83    2.68
   3 -18 -10    6.09    1.79
   3 -18  -9    0.59    0.67
   3 -18  -8    1.20    0.79
   3 -18  -7    3.40    1.26
   3 -18  -6    1.91    0.97
   3 -18  -5    3.14    1.07
   3 -18  -4    0.08    0.52
   3 -18  -3    1.17    0.90
   3 -18  -2    2.21    0.99
   3 -18  -1    1.36    0.56
   3 -18   0   -0.53    0.62
   3 -18   1    1.93    0.97
   3 -18   2    2.81    1.01
   3 -18   3    0.58    0.49
   3 -18   4    0.16    0.39
   3 -18   5    2.89    1.18
   3 -18   6    4.81    1.42
   3 -17 -16    8.15    2.07
   3 -17 -15    4.54    1.52
   3 -17 -14    2.04    1.07
   3 -17 -13    3.84    1.45
   3 -17 -12   13.37    2.48
   3 -17 -11    6.62    1.72
   3 -17 -10    1.90    0.86
   3 -17  -9    0.53    0.56
   3 -17  -8   -0.34    0.88
   3 -17  -7   -1.01    0.92
   3 -17  -6   14.69    2.34
   3 -17  -5   10.96    2.06
   3 -17  -4    7.06    1.59
   3 -17  -3    2.08    1.05
   3 -17  -2    8.99    1.84
   3 -17  -1   38.09    3.78
   3 -17   0    2.28    0.98
   3 -17   1    1.52    0.85
   3 -17   2    4.98    1.30
   3 -17   3    0.16    0.46
   3 -17   4    0.96    0.99
   3 -17   5    3.35    1.18
   3 -17   6    2.57    1.10
   3 -17   7    1.50    0.94
   3 -17   8    9.06    1.90
   3 -16 -17    1.64    0.93
   3 -16 -16    3.27    1.22
   3 -16 -15    0.92    0.90
   3 -16 -14    0.27    0.50
   3 -16 -13    0.59    0.84
   3 -16 -12    6.02    1.52
   3 -16 -11    7.43    1.90
   3 -16 -10   36.69    3.86
   3 -16  -9    4.07    1.35
   3 -16  -8    1.76    1.02
   3 -16  -7    0.68    0.47
   3 -16  -6    0.06    0.42
  -3  16   5    2.08    0.68
   3 -16  -5    1.96    0.80
   3 -16  -4   -0.78    0.73
  -3  16   4   -0.04    0.27
  -3  16   3    7.13    1.28
   3 -16  -3    6.73    1.53
  -3  16   2    0.50    0.42
   3 -16  -2    0.88    0.61
   3 -16  -1    1.42    0.88
  -3  16   1    3.92    1.01
   3 -16   0   -0.17    0.46
  -3  16   0    0.46    0.56
  -3  16  -1    0.18    0.44
   3 -16   1   -0.88    0.87
  -3  16  -2    0.51    0.46
   3 -16   2   -0.44    0.75
   3 -16   3    1.05    0.84
   3 -16   4    6.42    1.56
   3 -16   5    2.16    0.90
   3 -16   6    0.60    0.52
   3 -16   7    7.20    1.63
   3 -16   8    3.25    1.19
   3 -16   9    1.38    0.88
   3 -16  10    6.66    1.60
   3 -15 -18   -0.31    0.52
  -3  15  18    1.25    0.96
   3 -15 -17   -0.07    0.47
  -3  15  17    4.03    1.69
   3 -15 -16    6.06    1.70
   3 -15 -15   14.53    2.59
   3 -15 -14    2.53    1.30
   3 -15 -13    4.88    1.28
   3 -15 -13    5.08    1.60
   3 -15 -12    1.86    1.01
   3 -15 -12    1.27    0.56
   3 -15 -11    6.10    1.56
   3 -15 -11    5.93    1.27
   3 -15 -10    9.17    1.53
   3 -15 -10   10.91    2.09
   3 -15  -9   10.83    1.99
   3 -15  -9   10.26    1.57
   3 -15  -8   23.98    2.96
   3 -15  -8   25.02    2.35
   3 -15  -7   12.32    1.57
   3 -15  -7   12.68    2.13
   3 -15  -6    4.08    1.12
  -3  15   5   10.57    1.48
   3 -15  -5   11.18    1.95
   3 -15  -4    1.73    0.67
  -3  15   4    3.97    0.86
   3 -15  -3    2.07    0.90
  -3  15   3    0.92    0.43
  -3  15   2   11.21    1.53
   3 -15  -2    8.56    1.65
   3 -15  -1    1.29    0.78
  -3  15   1    0.49    0.32
  -3  15   0   59.00    3.61
   3 -15   0   55.63    4.42
   3 -15   1   -0.80    0.75
  -3  15  -1    0.05    0.28
  -3  15  -2   19.35    2.11
   3 -15   2   14.26    2.14
  -3  15  -3    2.08    0.78
   3 -15   3    2.13    0.89
  -3  15  -4    0.37    0.39
   3 -15   4   -1.33    0.85
   3 -15   5    2.22    0.96
  -3  15  -5    2.65    0.91
   3 -15   6    2.41    0.96
  -3  15  -6    1.80    0.79
   3 -15   7    0.30    0.48
  -3  15  -7    0.77    0.53
  -3  15  -8    6.96    1.42
   3 -15   8    6.45    1.55
   3 -15   9    3.57    1.21
  -3  15  -9    1.32    0.84
   3 -15  10    7.36    1.66
   3 -15  11    0.31    0.60
   3 -15  12   -0.09    0.45
  -3  14  21    0.80    0.98
  -3  14  20    2.30    1.30
  -3  14  19    0.27    0.90
  -3  14  18    4.26    1.58
   3 -14 -17    0.47    0.69
  -3  14  17    0.78    0.97
   3 -14 -16    0.46    0.58
   3 -14 -16   -0.13    0.58
   3 -14 -15   -0.09    0.56
   3 -14 -15    0.20    0.66
   3 -14 -14    0.98    0.56
   3 -14 -14    0.51    0.41
   3 -14 -13    2.89    1.05
   3 -14 -13    2.17    0.74
   3 -14 -12    1.35    0.63
   3 -14 -12    0.58    0.52
   3 -14 -11    1.09    0.71
   3 -14 -11    1.06    0.89
   3 -14 -10    3.00    1.13
   3 -14 -10    2.00    0.75
   3 -14  -9   35.96    2.82
   3 -14  -9   32.64    3.42
   3 -14  -8   -0.48    0.50
   3 -14  -8    0.87    0.53
  -3  14   7    0.34    0.42
   3 -14  -7    0.51    0.47
   3 -14  -7    0.00    0.36
   3 -14  -6   -0.67    0.57
   3 -14  -6   -0.02    0.21
   3 -14  -5    0.66    0.66
  -3  14   4    9.63    1.26
   3 -14  -4    8.76    1.60
   3 -14  -3    4.27    1.10
  -3  14   3    4.67    0.93
   3 -14  -2    1.06    0.66
  -3  14   2    0.48    0.34
  -3  14   1   27.07    2.29
   3 -14  -1   24.28    2.85
  -3  14   0   36.92    2.72
   3 -14   0   39.02    3.49
   3 -14   1    8.87    1.71
  -3  14  -1    8.89    1.44
  -3  14  -1    7.51    1.17
  -3  14  -2   15.66    1.90
   3 -14   2   13.66    2.14
  -3  14  -2   19.41    1.98
  -3  14  -3   11.14    1.55
  -3  14  -3    7.82    1.44
   3 -14   3    8.27    1.63
  -3  14  -4    8.62    1.41
   3 -14   4    8.99    1.66
   3 -14   5    0.43    0.73
  -3  14  -5    0.09    0.45
  -3  14  -6    6.85    1.33
   3 -14   6    4.17    1.09
   3 -14   7    4.42    1.22
  -3  14  -7    5.32    1.20
   3 -14   8   14.53    2.18
  -3  14  -8   14.40    2.04
   3 -14   9    4.98    1.27
  -3  14  -9    6.18    1.36
   3 -14  10   -0.12    0.47
  -3  14 -10    0.06    0.39
  -3  14 -11    4.23    1.27
   3 -14  11    4.03    1.32
  -3  14 -12    6.97    1.69
   3 -14  12    6.46    1.63
   3 -14  13    0.29    0.83
  -3  14 -13    0.49    0.88
  -3  13  22    3.25    1.54
  -3  13  21   -0.56    0.55
   3 -13 -20    2.38    1.15
  -3  13  20    2.27    1.04
   3 -13 -19    0.29    0.46
  -3  13  19    1.53    0.93
   3 -13 -18    3.11    1.22
  -3  13  18    4.40    1.50
   3 -13 -17    3.90    1.23
  -3  13  17    4.69    1.78
  -3  13  16    0.44    0.93
   3 -13 -16    1.08    0.69
   3 -13 -15    0.15    0.31
   3 -13 -14   -0.73    0.73
   3 -13 -14    0.66    0.46
   3 -13 -13    0.31    0.38
   3 -13 -13   -0.23    0.76
   3 -13 -12   12.12    2.14
   3 -13 -12    9.41    1.56
   3 -13 -11   10.36    1.63
   3 -13 -11   12.76    2.17
  -3  13  10   21.82    2.42
   3 -13 -10   24.09    2.99
   3 -13 -10   25.08    2.41
   3 -13  -9    2.81    1.02
  -3  13   9    1.57    0.73
   3 -13  -9    0.94    0.48
  -3  13   8    0.04    0.27
   3 -13  -8   -0.66    0.56
   3 -13  -8    0.23    0.36
   3 -13  -7   18.50    2.46
   3 -13  -7   20.75    1.96
   3 -13  -6    1.64    0.58
   3 -13  -6    0.59    0.52
  -3  13   6    0.66    0.36
   3 -13  -5   16.72    1.67
  -3  13   5   17.46    1.79
   3 -13  -5   14.85    2.13
  -3  13   4    3.08    0.77
   3 -13  -4    2.50    0.90
  -3  13   3   15.24    1.68
   3 -13  -3   12.60    1.94
  -3  13   3   18.12    1.73
   3 -13  -2    7.15    1.39
  -3  13   2    5.91    1.04
  -3  13   2    7.25    1.08
  -3  13   1    2.70    0.75
   3 -13  -1    1.58    0.64
  -3  13   1    2.02    0.60
   3 -13   0   11.62    1.84
  -3  13   0   12.77    1.49
   3 -13   1    2.18    0.96
  -3  13  -1    1.47    0.58
  -3  13  -2    7.67    1.18
   3 -13   2    5.64    1.23
  -3  13  -3    0.33    0.35
   3 -13   3   -0.14    0.61
   3 -13   4   76.12    4.83
  -3  13  -4   70.78    4.31
  -3  13  -4   72.47    4.01
  -3  13  -5    1.75    0.87
   3 -13   5    3.18    1.14
  -3  13  -5    2.87    0.89
  -3  13  -6   11.74    1.66
   3 -13   6    8.93    1.69
  -3  13  -6   10.45    1.83
  -3  13  -7   11.31    1.73
   3 -13   7   10.06    1.76
   3 -13   8   43.34    3.68
  -3  13  -8   37.99    3.21
   3 -13   9    0.13    0.44
  -3  13  -9    0.91    0.68
   3 -13  10    0.08    0.47
  -3  13 -10    0.58    0.63
   3 -13  11    3.61    1.11
  -3  13 -11    3.22    1.03
   3 -13  12    1.46    0.79
  -3  13 -12    2.74    1.02
  -3  13 -13    2.19    0.97
   3 -13  13    0.78    0.79
  -3  13 -14   11.82    2.24
  -3  13 -15    0.43    0.93
  -3  13 -16    1.18    0.91
   3 -12 -22    0.58    0.58
  -3  12  22   -1.12    1.09
   3 -12 -21    3.01    1.26
  -3  12  21    1.43    0.90
   3 -12 -20    0.64    0.62
  -3  12  20    0.51    0.74
   3 -12 -19   16.82    2.65
  -3  12  19   15.66    2.87
  -3  12  18    3.42    1.41
   3 -12 -18    3.08    1.23
   3 -12 -17    1.13    0.43
  -3  12  17    2.81    1.28
   3 -12 -16    1.15    0.72
  -3  12  16    2.22    1.16
   3 -12 -15   -0.28    0.58
   3 -12 -14    8.03    1.53
   3 -12 -13   -0.04    0.31
  -3  12  12    3.30    0.92
   3 -12 -12    3.25    0.90
   3 -12 -12    2.37    0.90
  -3  12  11    9.56    1.56
   3 -12 -11    8.67    1.44
   3 -12 -11   10.30    1.91
  -3  12  10   15.07    1.94
   3 -12 -10   15.77    2.28
   3 -12 -10   15.44    1.87
   3 -12  -9   63.05    3.68
   3 -12  -9   64.09    4.67
  -3  12   9   66.11    3.99
   3 -12  -8    0.14    0.61
   3 -12  -8    0.87    0.50
   3 -12  -7   12.65    1.48
  -3  12   7   13.39    1.58
   3 -12  -7   11.41    1.86
   3 -12  -6   25.65    2.07
  -3  12   6   28.01    2.25
   3 -12  -6   26.23    2.78
   3 -12  -5    2.64    0.58
   3 -12  -5    4.30    1.08
  -3  12   5    2.80    0.65
   3 -12  -4   59.68    4.18
  -3  12   4   58.22    3.23
  -3  12   3   12.70    1.42
   3 -12  -3   12.27    1.85
  -3  12   2    1.60    0.54
   3 -12  -2    1.65    0.62
  -3  12   2    0.59    0.33
  -3  12   1   19.79    1.86
  -3  12   1   22.22    1.85
   3 -12  -1   19.64    2.32
   3 -12   0    3.57    1.02
  -3  12   0    3.73    0.78
  -3  12   0    2.74    0.67
  -3  12  -1    2.96    0.77
  -3  12  -1    4.21    0.82
   3 -12   1    3.04    0.97
  -3  12  -2   47.19    2.87
   3 -12   2   48.39    3.75
  -3  12  -3   18.11    1.81
   3 -12   3   15.89    2.21
  -3  12  -4    1.76    0.67
   3 -12   4    0.99    0.62
  -3  12  -4    1.69    0.64
  -3  12  -5   21.81    2.16
  -3  12  -5   19.53    2.23
   3 -12   5   19.91    2.40
  -3  12  -6   36.68    3.10
  -3  12  -6   35.69    2.80
   3 -12   6   34.45    3.17
  -3  12  -7    9.61    1.60
   3 -12   7    5.92    1.36
  -3  12  -7    7.43    1.45
  -3  12  -8   -0.01    0.26
   3 -12   8   -0.81    0.68
   3 -12   9    6.44    1.33
  -3  12  -9    5.29    1.23
   3 -12  10    0.70    0.50
  -3  12 -10    2.02    0.85
  -3  12 -11   13.13    2.08
   3 -12  11   13.77    2.12
  -3  12 -12    1.56    0.80
   3 -12  12    2.87    0.98
   3 -12  13    0.64    0.79
  -3  12 -13   -0.68    0.61
  -3  12 -14    8.02    1.77
  -3  12 -15   16.20    2.59
  -3  12 -16    9.28    2.08
  -3  12 -17   -0.66    0.85
  -3  12 -18    0.72    0.55
   3 -11 -23    1.45    0.90
   3 -11 -22   -1.30    1.08
  -3  11  22    0.19    0.69
   3 -11 -21    3.07    1.16
  -3  11  21    1.86    1.06
   3 -11 -20    6.63    1.69
  -3  11  20    5.40    1.68
   3 -11 -19    4.32    1.40
  -3  11  19    3.75    1.24
   3 -11 -18    5.15    1.49
  -3  11  18    5.32    1.63
   3 -11 -17    1.15    0.78
  -3  11  17    0.23    0.76
   3 -11 -16    0.07    0.33
  -3  11  16    1.76    1.13
  -3  11  15    0.07    0.57
   3 -11 -15   -0.06    0.39
   3 -11 -14    1.23    0.70
   3 -11 -13    5.47    1.22
   3 -11 -12   14.37    1.89
  -3  11  12   14.00    1.90
   3 -11 -11    0.44    0.43
  -3  11  11   -0.06    0.34
  -3  11  10    3.73    0.93
   3 -11 -10    3.49    0.85
   3 -11 -10    3.93    1.17
   3 -11  -9    0.52    0.38
   3 -11  -9    0.54    0.52
   3 -11  -8    4.81    1.20
   3 -11  -8    5.24    0.96
   3 -11  -7   82.54    4.97
   3 -11  -7   84.27    3.91
  -3  11   6   21.56    1.86
   3 -11  -6   21.31    1.81
   3 -11  -6   21.08    2.37
  -3  11   6   20.78    1.91
   3 -11  -5    0.88    0.28
  -3  11   5    0.52    0.18
   3 -11  -4    0.62    0.68
  -3  11   4    0.43    0.30
   3 -11  -4    1.70    0.54
   3 -11  -3  107.92    5.53
  -3  11   3  109.54    4.30
   3 -11  -2   25.82    2.58
  -3  11   2   28.36    1.92
  -3  11   2   24.23    1.89
   3 -11  -1    5.98    1.15
  -3  11   1    7.05    1.01
  -3  11   1    6.98    0.95
  -3  11   0   45.29    2.61
  -3  11   0   53.72    2.95
   3 -11   0   53.37    3.76
  -3  11  -1   26.45    2.12
  -3  11  -1   28.29    2.03
   3 -11   1   28.90    2.78
   3 -11   2    8.67    1.51
  -3  11  -2    9.28    1.20
  -3  11  -2    9.19    1.27
   3 -11   3   32.19    2.93
  -3  11  -3   30.56    2.24
   3 -11   4   35.23    3.06
  -3  11  -4   33.56    2.42
  -3  11  -5    0.37    0.34
  -3  11  -5    0.91    0.44
   3 -11   5    0.70    0.62
  -3  11  -6    0.60    0.29
   3 -11   6    1.15    0.52
  -3  11  -6    1.86    0.63
  -3  11  -7   11.92    1.73
   3 -11   7   13.29    1.90
  -3  11  -7   12.04    1.64
  -3  11  -8    2.64    0.62
  -3  11  -8    4.15    1.03
   3 -11   8    3.90    1.11
  -3  11  -9   22.40    2.42
   3 -11   9   23.68    2.58
   3 -11  10    3.44    0.99
  -3  11 -10    3.60    0.93
   3 -11  11    5.17    1.28
  -3  11 -11    5.46    1.24
   3 -11  12    4.59    1.32
  -3  11 -12    5.49    1.27
  -3  11 -13    9.92    1.89
   3 -11  13   10.06    1.82
  -3  11 -14    6.70    1.54
  -3  11 -15    3.39    1.18
  -3  11 -16    0.97    0.83
  -3  11 -17    5.05    1.60
  -3  11 -18   17.34    2.95
  -3  11 -19    7.62    1.98
   3 -10 -24   -0.13    0.50
   3 -10 -23    0.62    0.72
   3 -10 -22    1.17    0.88
  -3  10  22    1.63    0.99
  -3  10  21   -0.26    0.48
   3 -10 -21   -0.38    0.60
   3 -10 -20    5.71    1.68
  -3  10  20    6.70    1.79
   3 -10 -19    1.44    0.90
  -3  10  19    0.53    0.81
   3 -10 -18    0.06    0.44
  -3  10  18    0.41    0.62
   3 -10 -17    3.86    1.17
  -3  10  17    2.49    1.14
   3 -10 -16    6.87    1.51
  -3  10  16    6.83    1.83
   3 -10 -15   17.52    2.31
  -3  10  15   14.75    2.53
   3 -10 -14    6.83    1.42
  -3  10  14    3.35    1.18
  -3  10  13    1.62    0.64
   3 -10 -13    1.92    0.67
   3 -10 -12   22.14    2.32
  -3  10  12   20.22    2.25
   3 -10 -11    4.41    0.95
  -3  10  11    3.52    0.84
   3 -10 -10   44.33    3.04
  -3  10  10   44.13    3.18
   3 -10  -9    5.98    1.29
   3 -10  -9    4.99    0.98
   3 -10  -8    3.32    1.11
   3 -10  -8    3.57    0.80
   3 -10  -7   55.39    3.98
   3 -10  -7   51.50    2.91
  -3  10   7   56.67    3.25
   3 -10  -6   14.56    1.94
   3 -10  -6   15.03    1.46
  -3  10   6   16.26    1.64
   3 -10  -5   33.32    2.09
  -3  10   5   34.16    2.20
   3 -10  -5   34.77    2.99
   3 -10  -4    1.38    0.36
  -3  10   4    2.01    0.51
   3 -10  -4    1.99    0.72
  -3  10   3   51.66    2.63
   3 -10  -3   47.44    3.42
   3 -10  -2    1.06    0.54
  -3  10   2    0.57    0.25
   3 -10  -1   35.81    2.96
  -3  10   1   35.24    2.05
  -3  10   1   33.43    2.11
  -3  10   0   -0.22    0.36
  -3  10   0   -0.29    0.24
  -3  10   0    0.50    0.32
   3 -10   0   -0.27    0.38
  -3  10  -1   16.79    1.53
  -3  10  -1   16.93    2.06
  -3  10  -1   16.15    1.43
   3 -10   1   16.95    2.01
  -3  10  -2    4.53    1.11
  -3  10  -2    2.84    0.72
  -3  10  -2    4.23    0.79
   3 -10   2    4.50    1.06
   3 -10   3    7.18    1.36
  -3  10  -3    7.24    1.10
  -3  10  -3    7.28    1.02
  -3  10  -4   22.89    2.05
   3 -10   4   22.51    2.39
  -3  10  -4   22.71    1.86
  -3  10  -5    0.21    0.29
   3 -10   5    0.08    0.43
  -3  10  -6    8.35    1.19
  -3  10  -6    6.41    1.16
   3 -10   6    7.93    1.38
  -3  10  -7    0.21    0.29
  -3  10  -7   -0.22    0.51
   3 -10   7    0.35    0.29
   3 -10   8    3.06    0.86
  -3  10  -8    3.35    0.93
   3 -10   9   -0.17    0.35
   3 -10   9    0.41    0.65
  -3  10  -9   -0.07    0.46
  -3  10 -10   -0.15    0.48
   3 -10  10    0.18    0.31
   3 -10  10   -0.33    0.43
   3 -10  11    7.37    1.40
  -3  10 -11    5.92    1.29
  -3  10 -12    0.64    0.75
   3 -10  12    0.31    0.76
   3 -10  13   69.31    4.70
  -3  10 -13   61.61    4.53
  -3  10 -14    1.63    0.82
  -3  10 -15   11.88    2.16
  -3  10 -16    0.37    0.52
  -3  10 -17    1.86    0.94
  -3  10 -18    2.34    1.11
  -3  10 -19    6.69    1.86
  -3  10 -20    0.42    0.84
   3  -9 -24   -0.87    0.92
   3  -9 -23    0.14    0.50
   3  -9 -22    2.48    1.30
  -3   9  22    1.37    0.70
   3  -9 -21    4.17    1.35
  -3   9  21    6.11    1.71
   3  -9 -20    0.54    0.72
  -3   9  20    1.47    0.96
   3  -9 -19    2.47    0.83
  -3   9  19    2.16    1.15
   3  -9 -18    0.83    0.64
  -3   9  18   -0.30    0.57
  -3   9  17    0.04    0.51
   3  -9 -17   -0.16    0.36
   3  -9 -16   32.92    3.27
  -3   9  16   27.84    3.31
  -3   9  15   11.67    2.12
   3  -9 -15   14.61    2.07
   3  -9 -14   63.94    4.34
  -3   9  14   62.73    4.95
   3  -9 -13    1.30    0.72
  -3   9  13   -0.49    0.63
  -3   9  13   -0.19    0.53
   3  -9 -12    0.54    0.66
  -3   9  12    0.69    0.44
  -3   9  11   33.68    2.80
   3  -9 -11   33.04    2.69
   3  -9 -10   37.31    2.74
   3  -9  -9   27.40    2.23
   3  -9  -8    3.31    0.93
  -3   9   8    3.64    0.81
   3  -9  -8    2.91    0.78
   3  -9  -7   10.51    1.26
   3  -9  -7    8.90    1.43
  -3   9   7   11.35    1.36
  -3   9   6    1.29    0.44
   3  -9  -6    1.42    0.38
   3  -9  -6    1.51    0.56
  -3   9   5    5.24    0.88
   3  -9  -5    5.13    0.79
  -3   9   5    5.01    0.80
   3  -9  -5    5.18    1.13
  -3   9   4    2.52    0.53
   3  -9  -4    1.85    0.41
   3  -9  -4    2.78    0.73
  -3   9   3   53.95    2.55
   3  -9  -3   59.28    2.53
   3  -9  -3   58.34    3.67
  -3   9   2   93.64    3.44
   3  -9  -2  102.31    4.95
  -3   9   1    1.00    0.30
   3  -9  -1    1.28    0.62
  -3   9   1    1.21    0.39
  -3   9   0    8.50    1.38
  -3   9   0    8.31    0.96
   3  -9   0    8.00    1.31
  -3   9   0    8.07    0.91
  -3   9  -1   11.56    1.19
  -3   9  -1   10.87    1.08
  -3   9  -1   14.21    1.77
   3  -9   1   11.42    1.57
  -3   9  -2    6.09    0.94
  -3   9  -2    5.41    0.78
  -3   9  -2    4.58    1.01
   3  -9   2    5.96    1.19
   3  -9   3    7.01    1.29
  -3   9  -3    7.33    1.06
  -3   9  -3    7.53    0.98
  -3   9  -3    7.42    1.32
  -3   9  -4    8.10    1.43
  -3   9  -4    7.67    1.04
  -3   9  -4    6.94    1.05
   3  -9   4    7.60    1.39
  -3   9  -5    2.33    0.68
   3  -9   5    1.37    0.35
  -3   9  -5    2.96    0.74
  -3   9  -5    2.64    0.65
   3  -9   6    1.30    0.37
  -3   9  -6    2.28    0.66
   3  -9   7    1.36    0.43
  -3   9  -7    0.54    0.35
   3  -9   7    1.31    0.62
  -3   9  -8   10.12    1.45
   3  -9   8    8.52    1.47
   3  -9   8   10.61    1.42
   3  -9   9    6.49    1.33
  -3   9  -9    6.59    1.23
   3  -9   9    6.54    1.16
  -3   9 -10    0.77    0.50
   3  -9  10    1.56    0.71
   3  -9  10    2.19    0.77
   3  -9  11    6.63    1.36
  -3   9 -11    7.94    1.41
   3  -9  11    9.13    1.49
   3  -9  12    1.29    0.67
  -3   9 -12    1.51    0.67
  -3   9 -13   18.04    2.38
   3  -9  13   19.62    2.41
  -3   9 -14   -0.15    0.39
  -3   9 -15   12.05    2.13
  -3   9 -16   -1.23    0.78
  -3   9 -17    0.05    0.58
  -3   9 -18   -0.21    0.62
  -3   9 -19   14.30    2.60
  -3   9 -20    4.10    1.46
  -3   9 -21    2.56    1.42
   3  -8 -24   -0.11    0.59
   3  -8 -23    0.89    0.68
   3  -8 -22    2.48    1.03
   3  -8 -21    0.91    0.70
  -3   8  21    0.14    0.73
  -3   8  20   -0.27    0.44
   3  -8 -20    1.69    0.98
   3  -8 -19    1.87    0.91
  -3   8  19    1.06    0.75
  -3   8  18   24.05    3.08
   3  -8 -18   26.71    3.18
   3  -8 -17    6.11    1.52
  -3   8  17    5.58    1.48
   3  -8 -16   -0.09    0.43
  -3   8  16   -0.59    0.65
   3  -8 -15   23.51    2.70
  -3   8  15   21.74    2.86
   3  -8 -14   48.91    3.85
  -3   8  14   46.90    4.13
   3  -8 -13    3.96    1.13
  -3   8  13    5.18    1.18
  -3   8  13    3.89    1.31
  -3   8  12   66.44    4.03
  -3   8  12   55.92    4.39
   3  -8 -12   66.21    4.03
  -3   8  11    4.69    1.05
   3  -8 -11    2.97    0.88
   3  -8 -10   15.97    1.76
   3  -8  -9   39.51    2.67
   3  -8  -8    5.87    0.95
  -3   8   8    3.64    0.73
  -3   8   7    6.67    1.02
   3  -8  -7    6.15    0.89
  -3   8   6    3.21    0.69
   3  -8  -6    3.72    0.91
   3  -8  -6    3.93    0.71
   3  -8  -5   33.73    1.90
   3  -8  -5   32.99    2.69
  -3   8   5   30.23    1.97
   3  -8  -4   47.48    2.17
  -3   8   4   44.05    2.17
   3  -8  -4   49.21    3.27
  -3   8   4   41.73    2.24
  -3   8   3   37.64    1.91
   3  -8  -3   38.95    1.83
   3  -8  -2   18.22    1.94
  -3   8   2   17.07    1.22
   3  -8  -1    0.17    0.44
  -3   8   1    1.11    0.35
  -3   8   1    0.89    0.25
  -3   8   0   29.63    2.46
  -3   8   0   26.65    1.59
   3  -8   0   27.73    2.38
  -3   8   0   27.19    1.53
  -3   8  -1  122.22    5.35
  -3   8  -1  124.32    4.02
  -3   8  -1  126.29    3.81
  -3   8  -2   57.93    2.51
   3  -8   2   56.93    3.52
  -3   8  -2   61.99    2.79
  -3   8  -2   58.67    3.59
   3  -8   3    0.00    0.23
  -3   8  -3    0.14    0.20
  -3   8  -3   -0.22    0.27
  -3   8  -3    0.31    0.31
  -3   8  -4   75.39    3.21
   3  -8   4   71.27    3.98
  -3   8  -4   76.70    4.26
  -3   8  -4   71.34    3.38
  -3   8  -5   19.98    2.13
  -3   8  -5   19.96    1.65
   3  -8   5   18.34    1.95
  -3   8  -6   55.53    3.75
   3  -8   6   55.07    3.50
  -3   8  -6   54.66    2.97
   3  -8   6   51.67    2.84
  -3   8  -7    5.60    1.01
   3  -8   7    5.52    1.11
   3  -8   7    5.77    0.99
   3  -8   8    7.04    1.28
  -3   8  -8    6.43    1.11
   3  -8   8    7.29    1.15
  -3   8  -9    0.74    0.49
   3  -8   9    0.99    0.55
   3  -8   9    0.90    0.47
  -3   8 -10    2.47    0.82
   3  -8  10    3.27    0.86
   3  -8  10    2.38    0.69
   3  -8  11    7.79    1.33
  -3   8 -11    7.78    1.36
   3  -8  11    8.10    1.33
  -3   8 -12    4.10    1.12
   3  -8  12    4.18    1.01
  -3   8 -13    1.83    0.75
   3  -8  13    2.15    0.88
  -3   8 -14    7.17    1.53
  -3   8 -15    2.86    0.88
  -3   8 -16    0.06    0.42
  -3   8 -17    5.83    1.58
  -3   8 -18    0.48    0.48
  -3   8 -19   -0.95    0.96
  -3   8 -20    0.93    0.65
  -3   8 -21    0.38    0.79
   3  -7 -24   -0.46    0.49
   3  -7 -23    1.16    0.84
   3  -7 -22    4.31    1.35
   3  -7 -21    1.35    1.00
  -3   7  21    0.58    0.65
   3  -7 -20    2.28    1.25
  -3   7  20    4.07    1.26
  -3   7  19    1.56    0.84
   3  -7 -19    1.21    0.79
  -3   7  18   10.30    1.99
   3  -7 -18   12.50    2.18
  -3   7  17   20.42    2.71
   3  -7 -17   15.51    2.40
  -3   7  16   26.90    3.11
   3  -7 -16   29.37    3.14
   3  -7 -15   -0.78    0.70
  -3   7  15   -0.94    0.80
   3  -7 -14    6.07    1.34
  -3   7  14    4.56    1.26
   3  -7 -13   30.28    2.79
  -3   7  13   25.52    2.83
  -3   7  13   33.35    2.91
   3  -7 -12   40.40    3.13
  -3   7  12   40.74    3.08
  -3   7  12   35.92    3.37
  -3   7  11    0.62    0.38
   3  -7 -11    0.48    0.29
  -3   7  11   -0.13    0.46
   3  -7 -10   37.01    2.68
  -3   7  10   34.82    3.19
   3  -7  -9    4.60    0.91
  -3   7   9    5.82    1.02
   3  -7  -8    4.48    0.79
  -3   7   8    2.87    0.67
  -3   7   7   96.10    3.96
   3  -7  -7   99.07    3.87
  -3   7   6   43.92    2.42
   3  -7  -6   41.02    2.22
   3  -7  -5   16.94    1.91
   3  -7  -5   16.99    1.28
  -3   7   5   16.68    1.38
  -3   7   4    0.61    0.25
   3  -7  -4    0.49    0.12
   3  -7  -4    0.51    0.35
   3  -7  -3    2.87    0.43
  -3   7   3    2.83    0.46
   3  -7  -3    1.94    0.61
  -3   7   2   16.41    1.07
   3  -7  -2   18.20    1.83
   3  -7  -2   19.92    1.13
  -3   7   1   67.91    2.35
   3  -7  -1   61.08    3.45
  -3   7   0  159.63    6.04
   3  -7   0  165.94    6.06
  -3   7   0  165.04    4.16
  -3   7   0  163.04    4.30
   3  -7   1   14.94    1.66
  -3   7  -1   15.11    1.06
  -3   7  -1   16.40    1.18
  -3   7  -2   33.88    2.54
  -3   7  -2   32.24    1.65
  -3   7  -2   31.25    1.77
   3  -7   2   29.55    2.37
  -3   7  -3  144.35    4.51
  -3   7  -3  135.39    4.11
   3  -7   3  131.75    5.39
  -3   7  -3  129.07    5.48
  -3   7  -4   24.36    1.61
  -3   7  -4   26.45    2.32
   3  -7   4   21.06    2.05
  -3   7  -5   13.56    1.27
   3  -7   5   14.76    1.68
   3  -7   5   10.33    1.11
  -3   7  -5   13.77    1.70
  -3   7  -6    0.83    0.33
   3  -7   6    0.92    0.44
   3  -7   6    1.11    0.46
  -3   7  -6    1.25    0.56
   3  -7   7    6.98    1.02
  -3   7  -7    5.76    1.14
   3  -7   7    7.56    1.19
  -3   7  -8   10.52    1.37
   3  -7   8   12.49    1.60
  -3   7  -8   11.50    1.66
   3  -7   8   10.18    1.30
  -3   7  -9  109.93    4.92
   3  -7   9  109.92    4.78
   3  -7   9  106.50    5.04
   3  -7  10    2.10    0.86
  -3   7 -10    1.10    0.53
   3  -7  10    1.93    0.72
   3  -7  11    0.75    0.54
  -3   7 -11    0.61    0.39
   3  -7  11    0.82    0.55
   3  -7  12   11.76    1.79
  -3   7 -12   10.25    1.62
   3  -7  12   12.08    1.69
  -3   7 -13   20.21    2.39
   3  -7  13   22.31    2.46
  -3   7 -14   15.57    2.20
  -3   7 -15    1.68    0.79
  -3   7 -16    1.60    0.85
  -3   7 -17   -0.42    0.77
  -3   7 -18    0.27    0.72
  -3   7 -19    0.61    0.63
  -3   7 -20    2.09    1.07
  -3   7 -21    6.79    1.67
  -3   7 -22    1.71    1.03
   3  -6 -24    0.59    0.81
   3  -6 -23    0.38    1.13
   3  -6 -22   -0.03    0.63
   3  -6 -21    2.65    1.25
  -3   6  21    4.03    1.29
   3  -6 -20    3.72    1.39
  -3   6  20    3.53    1.13
  -3   6  19    7.25    1.66
   3  -6 -19    7.79    1.93
   3  -6 -18   35.49    3.67
  -3   6  18   30.76    3.28
   3  -6 -17   22.63    2.86
  -3   6  17   19.29    2.56
  -3   6  16   13.07    2.05
   3  -6 -16   15.74    2.28
   3  -6 -15   24.65    2.73
  -3   6  15   21.22    2.55
  -3   6  14   52.54    4.06
   3  -6 -14   54.28    3.92
  -3   6  13   45.82    3.38
   3  -6 -13   41.14    3.27
  -3   6  13   42.97    3.58
   3  -6 -12    2.34    0.72
  -3   6  12    1.98    0.75
  -3   6  12    2.04    0.77
  -3   6  11    9.89    1.43
   3  -6 -11   10.74    1.49
  -3   6  11   10.37    1.76
   3  -6 -10   74.94    3.87
  -3   6  10   69.91    4.45
   3  -6  -9   64.53    3.40
  -3   6   9   67.36    4.25
  -3   6   9   64.60    3.43
  -3   6   8   14.64    1.49
   3  -6  -8   15.49    1.52
  -3   6   8   13.44    1.89
  -3   6   7    7.72    1.01
   3  -6  -7    6.50    0.92
  -3   6   6    2.96    0.61
   3  -6  -6    3.03    0.58
  -3   6   5  117.47    3.98
   3  -6  -5  132.29    3.93
   3  -6  -4    7.15    1.16
  -3   6   4    6.48    0.75
   3  -6  -4    9.37    0.83
   3  -6  -3  426.12   10.89
   3  -6  -3  418.92    8.36
  -3   6   3  421.21    8.76
   3  -6  -2    1.32    0.26
   3  -6  -2    1.58    0.56
  -3   6   2    1.07    0.24
  -3   6   1   10.62    0.72
   3  -6  -1    8.89    1.21
   3  -6   0    2.88    0.68
  -3   6   0    2.67    0.38
  -3   6   0    3.40    0.73
  -3   6   0    2.61    0.36
  -3   6  -1    1.16    0.30
  -3   6  -1    1.21    0.49
   3  -6   1    1.21    0.37
  -3   6  -1    0.93    0.24
  -3   6  -2   20.51    1.15
   3  -6   2   19.82    1.84
  -3   6  -2   20.46    1.28
  -3   6  -3    0.26    0.32
   3  -6   3    0.66    0.54
  -3   6  -3    0.70    0.26
  -3   6  -4   30.11    1.66
   3  -6   4   30.61    2.31
   3  -6   4   32.49    1.69
   3  -6   5   24.36    2.04
  -3   6  -5   23.56    1.61
   3  -6   5   21.93    1.53
  -3   6  -6    3.90    0.72
  -3   6  -6    2.94    0.80
   3  -6   6    2.98    0.77
   3  -6   6    4.56    0.75
   3  -6   7    7.72    1.06
  -3   6  -7    7.40    1.06
  -3   6  -7    7.73    1.24
   3  -6   7    8.45    1.28
  -3   6  -8    8.81    1.21
   3  -6   8    9.00    1.16
   3  -6   8   11.73    1.51
  -3   6  -8   10.37    1.53
  -3   6  -9    3.99    0.99
  -3   6  -9    3.64    0.90
   3  -6   9    4.40    0.99
   3  -6   9    3.08    0.73
  -3   6 -10   29.71    2.50
   3  -6  10   33.36    2.65
   3  -6  10   33.11    2.56
  -3   6 -11   24.46    2.37
   3  -6  11   23.34    2.27
   3  -6  11   28.65    2.50
   3  -6  12   -0.17    0.29
  -3   6 -12   -0.37    0.56
  -3   6 -13  100.62    5.44
   3  -6  13   97.75    5.08
  -3   6 -14    2.15    0.93
  -3   6 -15   24.27    1.15
  -3   6 -15   20.55    2.62
  -3   6 -15   18.90    1.02
  -3   6 -16    8.97    1.80
  -3   6 -17   -0.40    0.72
  -3   6 -18    0.32    0.54
  -3   6 -19   -0.05    0.61
  -3   6 -20   10.79    2.26
  -3   6 -21    1.05    1.03
  -3   6 -22    4.95    1.68
   3  -5 -24   -0.42    0.79
   3  -5 -23    1.27    1.13
   3  -5 -22   -0.67    0.84
   3  -5 -21    0.20    0.85
  -3   5  21    2.06    0.83
  -3   5  20    1.81    0.82
   3  -5 -20    0.82    0.69
  -3   5  19   26.56    2.98
   3  -5 -19   29.64    3.47
   3  -5 -19   29.75    3.64
  -3   5  18    4.27    1.23
   3  -5 -18    6.00    1.64
  -3   5  17   29.54    3.07
   3  -5 -17   33.39    3.54
   3  -5 -17   30.08    3.41
   3  -5 -16    0.68    0.65
   3  -5 -16    0.92    0.81
  -3   5  16    1.42    0.76
   3  -5 -15   63.54    4.51
  -3   5  15   66.59    4.60
   3  -5 -15   61.78    4.49
   3  -5 -14   24.69    2.66
  -3   5  14   26.62    2.75
   3  -5 -14   28.53    2.92
  -3   5  13   29.90    2.67
   3  -5 -13   25.99    2.59
  -3   5  13   26.32    2.71
   3  -5 -13   25.82    2.64
  -3   5  12   29.11    2.56
  -3   5  12   32.40    2.93
   3  -5 -12   25.44    2.46
   3  -5 -12   24.56    2.46
  -3   5  11    7.33    1.22
   3  -5 -11    5.96    1.20
   3  -5 -11    6.14    1.22
  -3   5  11    4.83    1.10
   3  -5 -10    3.04    0.76
   3  -5 -10    4.34    0.98
  -3   5  10    2.62    0.81
  -3   5   9   56.19    3.74
  -3   5   9   57.31    3.14
   3  -5  -9   51.42    3.04
   3  -5  -9   56.50    3.27
  -3   5   8   15.87    1.54
   3  -5  -8   14.22    1.45
  -3   5   8   11.59    1.61
   3  -5  -7    0.27    0.38
  -3   5   7   -0.06    0.25
  -3   5   7   -0.09    0.43
  -3   5   6  127.69    5.57
   3  -5  -6  136.63    4.35
  -3   5   6  138.46    4.45
  -3   5   5   15.00    1.20
   3  -5  -5   13.71    1.08
  -3   5   4  308.95    6.87
   3  -5  -4  290.04    6.49
  -3   5   3   71.30    2.35
   3  -5  -3   68.20    2.12
   3  -5  -3   72.50    3.55
   3  -5  -2   81.15    3.69
   3  -5  -2   75.61    1.97
  -3   5   2   78.26    2.26
  -3   5   1    0.74    0.18
   3  -5  -1   -0.06    0.38
  -3   5   0  174.88    3.75
   3  -5   0  183.12    5.90
  -3   5   0  182.06    3.68
  -3   5  -1  664.46   11.99
   3  -5   1  695.38   14.95
  -3   5  -1  686.04   12.34
  -3   5  -2   13.95    0.82
   3  -5   2   15.34    1.53
   3  -5   3   78.36    2.49
  -3   5  -3   76.02    2.48
   3  -5   3   77.10    3.66
  -3   5  -4  193.68    4.92
   3  -5   4  185.12    4.82
   3  -5   4  187.60    6.20
   3  -5   5   -0.24    0.38
  -3   5  -5    0.05    0.16
   3  -5   5   -0.13    0.20
   3  -5   6   14.03    1.26
   3  -5   6   13.12    1.50
  -3   5  -6   14.36    1.30
  -3   5  -7   31.50    2.11
   3  -5   7   31.02    2.31
   3  -5   7   29.68    1.99
  -3   5  -8   41.20    2.60
   3  -5   8   44.58    2.80
   3  -5   8   42.77    2.53
   3  -5   9    3.27    0.73
  -3   5  -9    3.24    0.86
   3  -5   9    2.92    0.68
  -3   5  -9    3.85    0.81
  -3   5 -10    8.78    1.45
  -3   5 -10    5.95    1.16
   3  -5  10    6.38    1.04
   3  -5  10    6.95    1.11
  -3   5 -11   -0.14    0.40
   3  -5  11    0.73    0.44
   3  -5  11    0.69    0.42
   3  -5  12    5.71    1.17
  -3   5 -12    5.02    1.11
   3  -5  12    5.40    1.17
  -3   5 -13   58.26    4.02
   3  -5  13   62.99    3.95
  -3   5 -14    3.87    1.14
  -3   5 -15    0.15    0.50
  -3   5 -16   21.94    2.76
  -3   5 -17    3.30    1.13
  -3   5 -18    2.52    0.98
  -3   5 -19   -0.54    0.57
  -3   5 -20    0.90    0.95
  -3   5 -21    8.55    2.09
  -3   5 -22    1.92    1.24
  -3   5 -23   -0.16    0.69
   3  -4 -24   -0.61    0.96
   3  -4 -23    0.73    0.80
   3  -4 -23    1.97    1.08
   3  -4 -22    0.07    0.62
   3  -4 -22   -0.12    0.84
   3  -4 -21    1.33    1.12
   3  -4 -21   -0.77    1.06
  -3   4  21   -0.03    0.56
   3  -4 -20   -0.42    0.44
  -3   4  20    0.93    0.60
   3  -4 -19    1.40    0.60
  -3   4  19    0.10    0.44
   3  -4 -18    8.67    1.80
  -3   4  18    4.56    1.17
   3  -4 -17    9.58    1.90
  -3   4  17    7.99    1.59
   3  -4 -16   15.28    2.31
  -3   4  16   11.65    1.82
   3  -4 -15    3.94    0.97
  -3   4  15    2.62    0.70
   3  -4 -14    1.30    0.48
  -3   4  14    1.84    0.79
   3  -4 -13    1.84    0.81
  -3   4  13    1.41    0.43
  -3   4  13    1.67    0.60
  -3   4  12   24.98    2.55
   3  -4 -12   25.02    2.52
  -3   4  12   26.53    2.44
  -3   4  11  100.10    4.67
   3  -4 -11   92.18    4.71
  -3   4  10   38.41    3.04
   3  -4 -10   44.53    3.04
   3  -4  -9    0.36    0.32
  -3   4   9   -0.04    0.24
  -3   4   9   -0.45    0.36
  -3   4   8    6.98    1.00
  -3   4   8    9.40    1.42
   3  -4  -8    8.29    1.15
  -3   4   7   51.07    3.25
  -3   4   7   50.37    2.61
   3  -4  -7   45.34    2.61
  -3   4   6    9.79    1.03
  -3   4   6   12.34    1.51
  -3   4   5  103.50    4.61
  -3   4   5   93.03    3.27
   3  -4  -5   94.13    3.19
   3  -4  -5   94.15    3.38
  -3   4   4   14.71    1.06
   3  -4  -4   14.97    1.00
  -3   4   4   16.40    1.70
  -3   4   3   12.62    0.87
   3  -4  -3   12.94    0.78
   3  -4  -2  541.73   12.01
  -3   4   2  503.94    9.40
   3  -4  -1   72.37    3.30
   3  -4   0  364.94    9.07
  -3   4  -1   39.44    1.26
   3  -4   1   44.10    2.48
  -3   4  -2  141.33    3.17
   3  -4   2  149.42    4.99
  -3   4  -3   43.13    1.62
   3  -4   3   39.20    1.55
   3  -4   3   44.50    2.54
  -3   4  -4  417.22    8.66
   3  -4   4  424.01   10.22
   3  -4   4  414.04    8.56
   3  -4   5    1.14    0.29
  -3   4  -5    1.58    0.40
   3  -4   5    0.49    0.21
  -3   4  -6   28.36    1.82
   3  -4   6   30.69    2.15
   3  -4   6   29.14    1.77
  -3   4  -7    0.07    0.17
   3  -4   7    0.09    0.23
   3  -4   7    0.27    0.26
  -3   4  -8   13.37    1.43
   3  -4   8   14.05    1.42
  -3   4  -9    0.44    0.33
   3  -4   9    0.11    0.25
  -3   4  -9    0.27    0.33
   3  -4   9   -0.12    0.23
  -3   4 -10   42.58    2.89
   3  -4  10   39.88    2.70
  -3   4 -10   37.33    2.83
   3  -4  10   35.36    2.54
  -3   4 -11   14.16    1.77
  -3   4 -11   12.71    1.64
   3  -4  11   13.31    1.59
  -3   4 -11   14.18    1.01
   3  -4  11   12.04    1.55
   3  -4  12   65.96    3.75
   3  -4  12   68.25    3.92
  -3   4 -12   64.20    4.02
  -3   4 -12   57.97    1.96
  -3   4 -13   12.26    1.82
   3  -4  13   13.81    1.79
  -3   4 -14   25.30    2.72
  -3   4 -15    3.12    1.13
  -3   4 -16    1.15    0.52
  -3   4 -17    8.50    1.77
  -3   4 -18    5.84    1.52
  -3   4 -19    1.84    0.87
  -3   4 -20    7.19    1.85
  -3   4 -21    2.06    1.06
  -3   4 -22    4.04    1.46
  -3   4 -23    4.33    1.66
   3  -3 -24    2.69    1.53
   3  -3 -23    0.53    0.58
   3  -3 -22   -0.51    0.60
   3  -3 -21    4.80    1.63
   3  -3 -20    7.85    1.95
   3  -3 -19   17.91    2.86
  -3   3  19   19.76    2.47
   3  -3 -18   58.98    4.98
  -3   3  18   60.49    4.27
   3  -3 -17    5.77    1.53
  -3   3  17    7.61    1.47
  -3   3  16   70.51    4.47
   3  -3 -16   64.45    4.84
  -3   3  15   29.89    2.88
   3  -3 -15   35.54    3.39
   3  -3 -14   27.94    2.88
  -3   3  14   26.41    2.63
   3  -3 -13    0.91    0.33
  -3   3  13   -0.23    0.59
  -3   3  13    0.12    0.49
   3  -3 -12    0.05    0.32
  -3   3  12   -0.27    0.41
  -3   3  12    0.54    0.37
   3  -3 -11   48.98    3.35
  -3   3  11   48.56    3.18
  -3   3  11   43.37    3.22
   3  -3 -10   26.22    2.30
  -3   3  10   21.61    2.19
   3  -3  -9   28.30    2.25
  -3   3   9   29.76    2.52
   3  -3  -8   20.97    1.83
  -3   3   8   24.03    1.89
  -3   3   8   21.98    2.12
   3  -3  -7    6.02    0.90
  -3   3   7    6.19    1.09
  -3   3   7    6.88    0.94
   3  -3  -6    3.59    0.68
  -3   3   6    3.13    0.60
  -3   3   6    3.24    0.74
   3  -3  -5  265.60    6.68
  -3   3   5  282.22    8.16
  -3   3   5  266.43    6.57
  -3   3   4   78.22    3.73
  -3   3   4   72.07    2.58
   3  -3  -4   71.63    2.64
  -3   3   3   29.72    1.36
  -3   3   3   26.50    2.07
   3  -3  -3   29.16    1.40
  -3   3   2   12.00    1.32
   3  -3  -2   11.17    1.14
  -3   3   2   10.15    0.64
   3  -3  -2   11.06    0.59
   3  -3  -2   12.00    0.72
  -3   3   1   73.11    3.38
   3  -3  -1   70.55    3.10
   3  -3   0  247.82    6.70
  -3   3   0  248.46    7.00
   3  -3   1   99.44    3.82
  -3   3  -1  115.49    4.17
   3  -3   2  235.79    6.55
  -3   3  -2  247.65    6.62
   3  -3   3   20.95    1.00
   3  -3   3   21.47    1.63
  -3   3  -3   24.23    1.11
  -3   3  -4   65.71    2.34
   3  -3   4   63.96    2.22
  -3   3  -5   88.98    3.08
   3  -3   5   87.53    2.95
   3  -3   5   92.87    3.69
  -3   3  -6  334.57    8.21
   3  -3   6  353.37    8.83
   3  -3   6  350.10    8.01
  -3   3  -6  355.63    8.00
  -3   3  -7   65.69    3.04
   3  -3   7   61.59    2.86
   3  -3   7   71.45    3.26
  -3   3  -7   63.53    2.52
  -3   3  -8  125.61    4.73
   3  -3   8  138.82    4.87
   3  -3   8  124.75    4.55
  -3   3  -8  128.76    3.74
   3  -3   9   90.17    3.93
   3  -3   9   96.55    4.02
  -3   3  -9   84.76    2.76
  -3   3  -9   93.77    4.17
   3  -3  10   -0.18    0.39
  -3   3 -10    0.67    0.37
  -3   3 -10    0.12    0.23
  -3   3 -10    0.52    0.18
  -3   3 -11  202.64    7.14
   3  -3  11  217.04    6.88
   3  -3  11  209.04    6.88
  -3   3 -11  204.75    7.11
  -3   3 -11  185.90    4.00
  -3   3 -12   13.60    1.81
  -3   3 -12   10.83    1.51
   3  -3  12   12.61    1.62
  -3   3 -13   27.21    2.70
   3  -3  13   34.17    2.79
  -3   3 -14   38.35    3.30
   3  -3  14   38.22    3.08
  -3   3 -15   31.19    3.13
  -3   3 -16    9.12    1.80
  -3   3 -17   32.94    3.48
  -3   3 -18   -0.40    0.55
  -3   3 -19    3.00    1.11
  -3   3 -20   16.35    2.79
  -3   3 -21    4.14    1.59
  -3   3 -22    0.26    0.51
  -3   3 -23    1.33    0.96
  -3   3 -24    1.81    1.32
   3  -2 -23    2.15    1.00
   3  -2 -22    3.76    1.54
   3  -2 -21    3.91    1.40
   3  -2 -20    3.82    1.43
   3  -2 -19    1.17    0.82
   3  -2 -18    3.93    1.33
   3  -2 -17   15.35    2.40
  -3   2  17   12.85    1.90
   3  -2 -16   41.49    3.86
  -3   2  16   42.79    3.38
   3  -2 -15    0.51    0.35
  -3   2  15    1.03    0.57
   3  -2 -14   33.33    3.15
  -3   2  14   30.24    2.77
   3  -2 -13    0.65    0.55
  -3   2  13    1.10    0.50
  -3   2  13    0.85    0.50
   3  -2 -12    0.93    0.62
  -3   2  12    0.90    0.60
  -3   2  12    0.07    0.28
  -3   2  11    0.39    0.48
   3  -2 -11    0.79    0.49
  -3   2  11    0.08    0.31
   3  -2 -10   29.62    2.51
  -3   2  10   33.06    2.64
   3  -2  -9  151.97    5.77
  -3   2   9  159.30    6.17
   3  -2  -8   15.63    1.59
  -3   2   8   16.00    1.55
  -3   2   7  133.66    4.63
   3  -2  -7  124.45    4.61
  -3   2   7  124.11    5.15
   3  -2  -6   23.64    1.72
  -3   2   6   22.55    2.03
  -3   2   6   24.04    1.69
   3  -2  -5   11.06    1.09
  -3   2   5    9.99    0.99
  -3   2   5   10.82    1.36
   3  -2  -4  135.02    3.91
  -3   2   4  138.23    5.03
  -3   2   3    7.65    1.06
   3  -2  -3    7.96    0.72
  -3   2   3    8.26    0.73
  -3   2   2   57.23    1.87
   3  -2  -2   55.99    1.85
   3  -2  -1  516.98    9.26
  -3   2   1  535.66   11.76
  -3   2   1  517.59    9.28
   3  -2  -1  502.37   11.15
  -3   2   0  292.18    7.54
   3  -2   0  289.63    7.13
  -3   2  -1  112.20    3.93
   3  -2   1  105.79    3.67
  -3   2  -1  104.35    3.65
   3  -2   2   75.77    1.89
  -3   2  -2   83.09    3.17
  -3   2  -2   79.28    3.14
  -3   2  -2   79.55    2.23
  -3   2  -3    1.77    0.43
   3  -2   3    1.51    0.25
  -3   2  -3    1.77    0.33
   3  -2   3    2.39    0.54
  -3   2  -3    2.13    0.51
  -3   2  -4  186.10    5.69
   3  -2   4  199.56    5.69
   3  -2   4  207.21    4.76
  -3   2  -4  194.14    4.91
  -3   2  -5  350.87    7.91
  -3   2  -5  358.37    7.97
   3  -2   5  366.91    8.63
   3  -2   5  352.57    7.76
  -3   2  -5  368.72    8.88
   3  -2   6  242.01    6.51
  -3   2  -6  234.68    5.65
   3  -2   6  236.68    6.00
  -3   2  -6  237.04    6.72
  -3   2  -6  227.70    6.13
   3  -2   7  165.27    5.15
  -3   2  -7  151.75    5.25
   3  -2   7  158.38    4.88
  -3   2  -7  165.81    4.18
  -3   2  -7  156.32    5.05
  -3   2  -8    1.66    0.58
   3  -2   8    1.82    0.53
   3  -2   8    1.73    0.49
  -3   2  -8    1.20    0.27
   3  -2   9   91.61    3.85
   3  -2   9   92.87    3.95
  -3   2  -9  102.47    2.60
  -3   2  -9   93.87    4.17
   3  -2  10   23.11    1.93
  -3   2 -10   20.67    1.90
   3  -2  10   20.97    1.79
  -3   2 -10   20.81    2.00
   3  -2  11  165.08    6.08
  -3   2 -11  168.95    6.12
  -3   2 -11  159.92    6.27
  -3   2 -12   -0.27    0.39
  -3   2 -12    0.16    0.29
   3  -2  12    0.25    0.41
  -3   2 -13   27.12    2.40
  -3   2 -13   24.11    2.47
   3  -2  13   22.19    2.19
  -3   2 -14   10.42    1.67
   3  -2  14    9.15    1.49
  -3   2 -15    2.61    0.89
  -3   2 -16   49.69    4.10
  -3   2 -17   17.67    2.56
  -3   2 -18    9.40    1.99
  -3   2 -19   13.03    2.33
  -3   2 -20    3.13    1.38
  -3   2 -21    8.45    2.12
  -3   2 -22    2.57    1.12
  -3   2 -23    1.60    1.26
  -3   2 -24    1.94    1.33
  -3   2 -24    5.80    1.96
   3  -1 -23    0.14    0.64
   3  -1 -22    5.73    1.83
   3  -1 -21   -0.14    0.64
   3  -1 -20    5.16    1.56
   3  -1 -19   49.57    4.73
   3  -1 -18    1.51    0.94
   3  -1 -17   -0.77    0.80
   3  -1 -16    2.06    0.91
   3  -1 -15   32.41    3.33
  -3   1  15   38.92    3.13
   3  -1 -14   18.18    2.32
  -3   1  14   15.26    1.91
   3  -1 -13   21.04    2.34
  -3   1  13   19.83    2.14
   3  -1 -12   -0.19    0.37
  -3   1  12    0.36    0.36
  -3   1  12    0.21    0.27
   3  -1 -11   43.37    3.21
  -3   1  11   44.53    3.15
  -3   1  11   40.09    2.96
  -3   1  10    0.68    0.41
   3  -1 -10   -0.05    0.39
  -3   1  10    0.10    0.33
   3  -1 -10    0.36    0.22
   3  -1  -9    7.38    1.24
   3  -1  -9    8.38    1.26
  -3   1   9    6.45    1.13
   3  -1  -8   43.29    2.76
  -3   1   8   46.73    3.00
  -3   1   8   48.56    2.83
   3  -1  -8   46.74    2.94
   3  -1  -7    0.68    0.44
  -3   1   7   -0.31    0.42
  -3   1   7    0.55    0.32
   3  -1  -7    0.01    0.35
  -3   1   6   -0.07    0.24
   3  -1  -6    0.06    0.27
  -3   1   6    0.39    0.38
   3  -1  -6    0.54    0.32
  -3   1   5  109.88    3.80
  -3   1   5  104.74    4.36
   3  -1  -5  110.96    3.83
   3  -1  -5  102.71    4.26
   3  -1  -4   37.97    2.40
  -3   1   4   50.44    2.24
   3  -1  -4   47.87    2.16
  -3   1   4   39.16    2.49
  -3   1   3  115.94    3.50
   3  -1  -3  120.59    3.50
   3  -1  -3  122.37    4.47
  -3   1   3  129.84    4.63
  -3   1   2  408.19    8.47
  -3   1   2  420.42   10.11
   3  -1  -1   23.00    1.06
  -3   1   1   26.00    1.81
  -3   1   1   22.20    1.05
   3  -1  -1   22.78    1.04
  -3   1   0  189.00    3.94
   3  -1   0  175.13    4.90
   3  -1   0  185.89    3.89
   3  -1   0  182.86    3.95
  -3   1   0  189.48    5.52
   3  -1   0  183.76    5.38
  -3   1  -1  365.90    6.96
   3  -1   1  360.41    6.95
   3  -1   1  363.26    8.05
  -3   1  -1  350.54    8.01
  -3   1  -1  359.70    8.58
   3  -1   1  368.60    8.47
  -3   1  -2 1293.70   22.69
  -3   1  -2 1264.71   23.64
   3  -1   2 1286.68   23.93
  -3   1  -2 1301.75   24.07
   3  -1   2 1341.25   22.72
   3  -1   2 1310.90   23.73
   3  -1   3  372.51    8.25
  -3   1  -3  344.60    7.57
  -3   1  -3  364.50    8.22
  -3   1  -3  366.96    8.23
   3  -1   3  374.59    8.17
   3  -1   3  362.79    7.27
   3  -1   4    9.54    0.82
   3  -1   4   13.38    1.07
  -3   1  -4    6.36    0.76
  -3   1  -4   10.45    0.94
   3  -1   4    5.94    0.69
  -3   1  -4   12.34    1.10
  -3   1  -5  775.65   15.53
  -3   1  -5  803.14   15.02
   3  -1   5  782.75   15.06
  -3   1  -5  776.61   15.71
   3  -1   5  800.70   15.50
   3  -1   6   18.26    1.33
  -3   1  -6   20.83    1.19
  -3   1  -6   20.64    1.61
   3  -1   6   19.53    1.43
  -3   1  -6   18.81    1.47
  -3   1  -6   20.09    1.48
   3  -1   7  216.77    5.99
   3  -1   7  219.91    5.92
  -3   1  -7  207.82    4.78
  -3   1  -7  221.96    6.23
  -3   1  -7  207.61    6.08
  -3   1  -8   45.65    2.63
   3  -1   8   46.21    2.39
  -3   1  -8   44.41    2.52
   3  -1   8   46.19    2.52
   3  -1   9  269.97    7.38
   3  -1   9  287.04    7.79
  -3   1  -9  271.73    7.94
   3  -1  10   83.54    3.89
  -3   1 -10   86.11    4.19
  -3   1 -11  134.32    5.18
   3  -1  11  134.54    5.31
  -3   1 -11  124.02    5.42
  -3   1 -12    5.00    1.10
   3  -1  12    6.55    1.10
  -3   1 -12    6.13    1.06
  -3   1 -13    0.16    0.43
   3  -1  13    0.06    0.31
  -3   1 -13    0.10    0.30
  -3   1 -14   43.56    3.53
   3  -1  14   46.52    3.35
  -3   1 -15    6.75    1.53
  -3   1 -16  153.76    7.49
  -3   1 -17   55.06    4.53
  -3   1 -18    4.94    1.41
  -3   1 -19    0.99    0.80
  -3   1 -20    6.62    1.79
  -3   1 -21    0.95    0.78
  -3   1 -22    7.35    1.99
  -3   1 -22    9.73    2.33
  -3   1 -23   -0.21    0.58
  -3   1 -23   -0.05    0.51
  -3   1 -24    1.32    1.41
   3   0 -22   12.26    2.66
   3   0 -21    8.63    2.10
   3   0 -20    2.91    1.46
   3   0 -19   14.60    2.59
   3   0 -18   24.97    3.33
   3   0 -17    0.26    0.69
   3   0 -16   -0.42    0.84
   3   0 -15   41.85    3.74
   3   0 -14   -0.73    0.81
   3   0 -13   17.21    2.19
   3   0 -12   56.23    3.87
  -3   0  12   57.51    3.78
   3   0 -12   47.15    3.22
   3   0 -11    3.28    0.91
  -3   0  11    3.95    0.99
  -3   0  11    3.90    0.89
   3   0 -11    4.56    0.98
   3   0 -10  183.60    6.84
   3   0 -10  181.02    6.52
  -3   0  10  180.32    6.72
  -3   0  10  184.36    6.63
   3   0  -9    8.85    1.31
  -3   0   9    9.17    1.33
   3   0  -9   10.79    1.42
   3   0  -8    4.08    0.87
  -3   0   8    4.92    0.94
   3   0  -8    6.27    1.02
   3   0  -7   14.63    1.58
   3   0  -7   14.89    1.50
  -3   0   7   14.16    1.57
  -3   0   7   13.40    1.43
   3   0  -6   13.32    1.45
  -3   0   6   15.23    1.44
  -3   0   6   14.26    1.53
   3   0  -6   16.03    1.45
  -3   0   5   45.14    2.69
   3   0  -5   46.08    2.39
  -3   0   5   46.32    2.43
   3   0  -5   39.89    2.56
   3   0  -4    0.79    0.35
   3   0  -4    0.77    0.45
  -3   0   4    1.19    0.57
  -3   0   4    0.23    0.16
   3   0  -3  228.17    5.83
  -3   0   3  228.48    6.69
   3   0  -3  232.28    6.76
   3   0  -2   70.21    2.53
  -3   0   2   79.02    3.35
  -3   0   2   72.23    2.54
   3   0  -1  305.27    6.58
   3   0  -1  304.16    6.53
  -3   0   1  305.07    7.76
  -3   0   1  306.51    6.51
  -3   0   0 1042.90   18.41
   3   0   0 1027.53   18.48
  -3   0   0 1044.82   19.91
   3   0   0 1016.48   18.93
   3   0   0 1031.04   18.31
  -3   0  -1  138.40    3.57
  -3   0  -1  134.31    4.31
   3   0   1  149.08    3.90
   3   0   1  142.00    3.59
   3   0   1  133.24    4.34
  -3   0  -1  135.87    3.82
   3   0   2  190.08    5.09
   3   0   2  162.95    4.34
   3   0   2  174.32    4.28
  -3   0  -2  199.31    5.09
  -3   0  -2  165.11    4.23
  -3   0  -2  154.40    4.30
   3   0   3   13.15    1.00
  -3   0  -3   11.13    0.95
  -3   0  -3   17.76    1.25
  -3   0  -3   13.63    1.01
   3   0   3   18.04    1.28
   3   0   3   12.58    0.98
   3   0   4   49.64    2.11
  -3   0  -4   56.35    2.38
  -3   0  -4   58.24    2.27
  -3   0  -4   52.22    2.23
   3   0   4   51.71    2.27
   3   0   4   55.49    2.27
   3   0   5  503.12   10.31
  -3   0  -5  484.34   10.50
  -3   0  -5  502.55   10.84
   3   0   5  521.26   10.13
   3   0   5  485.85   10.47
  -3   0  -6  136.90    4.62
  -3   0  -6  144.43    4.34
   3   0   6  143.15    4.11
   3   0   6  144.15    4.43
   3   0   7   12.30    1.22
  -3   0  -7   11.59    1.31
   3   0   7   14.61    0.86
  -3   0  -7   11.57    1.12
   3   0   7   13.26    1.19
   3   0   8    0.97    0.48
  -3   0  -8    2.88    0.70
  -3   0  -8    1.76    0.53
   3   0   8    2.07    0.50
   3   0   9   14.25    1.51
  -3   0  -9   20.48    1.65
  -3   0  -9   15.65    1.70
  -3   0  -9   15.23    1.62
  -3   0 -10    1.81    0.59
   3   0  10    2.83    0.76
   3   0  11   15.65    1.71
  -3   0 -11   16.51    1.84
  -3   0 -12    0.47    0.48
   3   0  12   -0.28    0.44
  -3   0 -12    0.20    0.29
  -3   0 -13   10.88    1.70
   3   0  13   10.94    1.57
  -3   0 -13   11.22    1.43
  -3   0 -14   24.80    2.66
  -3   0 -14   29.57    2.45
   3   0  14   28.93    2.64
  -3   0 -15    1.25    0.60
  -3   0 -16    8.69    1.73
  -3   0 -17    5.21    1.45
  -3   0 -18   29.08    3.32
  -3   0 -19    2.64    1.33
  -3   0 -19    1.93    1.06
  -3   0 -20    0.97    0.85
  -3   0 -20   -0.50    0.76
  -3   0 -21   -0.14    0.65
  -3   0 -21    0.83    1.04
  -3   0 -22    1.19    0.82
  -3   0 -23    1.31    0.88
  -3   0 -24    1.88    1.02
   3   1 -22    0.37    0.62
   3   1 -21    3.23    1.51
   3   1 -20    0.83    0.99
   3   1 -19   -0.57    0.83
   3   1 -18    4.96    1.50
   3   1 -17    5.56    1.41
   3   1 -16   12.83    2.18
   3   1 -15    1.50    0.59
   3   1 -15    2.31    0.72
   3   1 -14   10.17    1.89
   3   1 -14    5.82    1.15
   3   1 -13    0.24    0.51
   3   1 -13    0.44    0.43
   3   1 -12   13.44    1.90
   3   1 -12   12.72    1.60
  -3  -1  12   12.37    1.78
  -3  -1  11   38.08    3.02
   3   1 -11   38.77    3.11
   3   1 -11   36.01    2.72
   3   1 -10    0.38    0.44
   3   1 -10    0.87    0.30
  -3  -1  10    1.18    0.52
   3   1  -9   16.06    1.77
   3   1  -9   13.46    1.60
  -3  -1   9   14.19    1.63
   3   1  -8    0.80    0.44
   3   1  -8    0.34    0.28
   3   1  -7    6.50    1.01
  -3  -1   7    7.38    1.10
   3   1  -7    6.68    1.06
  -3  -1   6   15.49    1.48
   3   1  -6   13.56    1.51
   3   1  -6   14.61    1.46
   3   1  -5   52.14    2.69
  -3  -1   5   55.56    2.98
   3   1  -5   47.45    2.80
  -3  -1   5   48.26    2.62
   3   1  -4  101.21    3.77
  -3  -1   4  105.57    4.16
  -3  -1   4  101.28    3.77
   3   1  -4  101.73    4.16
   3   1  -3   33.22    2.17
   3   1  -3   30.33    1.82
  -3  -1   3   35.38    2.23
  -3  -1   3   34.22    1.90
   3   1  -2  262.26    6.28
  -3  -1   2  245.56    6.09
   3   1  -2  241.39    6.12
  -3  -1   2  260.66    6.95
   3   1  -2  233.70    6.76
   3   1  -1   57.38    2.29
   3   1  -1   57.20    2.34
  -3  -1   1   64.09    2.89
   3   1   0  380.92    8.28
   3   1   0  397.95    8.14
  -3  -1   0  381.91    8.21
   3   1   1   11.66    1.13
   3   1   1   13.30    1.00
  -3  -1  -1   14.64    1.07
   3   1   2   39.68    1.59
   3   1   2   41.74    1.92
  -3  -1  -2   38.87    1.83
  -3  -1  -2   38.71    1.57
  -3  -1  -3   33.36    1.74
   3   1   3   28.79    1.64
  -3  -1  -3   31.56    1.46
   3   1   3   31.50    1.41
   3   1   3   32.45    1.76
  -3  -1  -4    3.92    0.52
  -3  -1  -4    3.63    0.61
   3   1   4    3.96    0.48
   3   1   4    5.49    0.70
   3   1   4    3.28    0.54
   3   1   5  565.32   11.26
  -3  -1  -5  579.07   12.21
   3   1   5  573.13   12.13
  -3  -1  -5  563.81   11.28
   3   1   5  564.20   11.02
   3   1   6   39.33    1.82
   3   1   6   37.74    2.18
  -3  -1  -6   37.44    1.87
  -3  -1  -6   40.25    2.33
   3   1   6   40.90    1.78
   3   1   7  144.92    4.13
  -3  -1  -7  138.64    4.92
   3   1   7  128.99    3.54
  -3  -1  -7  137.19    4.18
   3   1   7  133.82    4.64
   3   1   8   56.46    2.97
  -3  -1  -8   53.17    2.52
   3   1   8   63.65    2.04
  -3  -1  -8   61.63    3.25
   3   1   9  315.83    8.62
  -3  -1  -9  295.46    7.67
  -3  -1  -9  302.88    8.90
   3   1   9  315.75    6.24
   3   1  10  257.45    7.91
  -3  -1 -10  257.92    8.25
  -3  -1 -10  263.85    7.10
   3   1  11  149.10    5.85
  -3  -1 -11  148.58    6.13
   3   1  12   42.71    3.05
  -3  -1 -12   41.47    2.59
  -3  -1 -12   42.43    3.26
   3   1  13   24.33    2.41
  -3  -1 -13   27.52    2.18
  -3  -1 -13   27.24    2.69
   3   1  14    8.67    1.50
  -3  -1 -14    7.31    1.46
  -3  -1 -14    8.24    1.24
  -3  -1 -15    7.80    1.62
  -3  -1 -16   79.71    5.33
  -3  -1 -17   95.62    6.05
  -3  -1 -18    0.78    0.89
  -3  -1 -19    0.39    0.68
  -3  -1 -20    4.51    1.43
  -3  -1 -21    1.40    1.01
  -3  -1 -22    1.10    0.78
  -3  -1 -23    0.28    0.67
  -3  -1 -24    2.68    1.40
   3   2 -22   13.65    2.89
   3   2 -21   13.05    2.73
   3   2 -20   10.80    2.41
   3   2 -19   37.26    4.25
   3   2 -18    0.92    0.96
   3   2 -17   11.53    2.13
   3   2 -16   15.75    2.46
   3   2 -16   13.15    1.77
   3   2 -15   22.31    2.80
   3   2 -15   23.23    2.33
   3   2 -14    1.77    1.00
   3   2 -14    2.20    0.73
   3   2 -13   49.84    3.90
   3   2 -13   42.17    3.09
   3   2 -12   36.93    2.84
   3   2 -12   43.15    3.48
   3   2 -11    7.56    1.35
  -3  -2  11    6.31    1.23
   3   2 -11    5.03    1.01
   3   2 -10   34.09    2.84
  -3  -2  10   39.21    3.02
   3   2 -10   40.62    2.88
   3   2  -9    0.78    0.38
  -3  -2   9    0.06    0.26
   3   2  -9    0.65    0.37
   3   2  -8  114.38    5.00
   3   2  -8  115.71    4.95
   3   2  -7   26.94    2.19
   3   2  -7   25.40    2.11
   3   2  -6   47.09    2.84
  -3  -2   6   46.66    2.78
   3   2  -6   53.34    3.03
  -3  -2   5  166.73    5.53
   3   2  -5  164.72    5.56
   3   2  -5  163.44    5.67
   3   2  -4   65.99    3.07
   3   2  -4   56.53    3.02
  -3  -2   4   65.70    3.04
   3   2  -3   86.38    3.45
  -3  -2   3   87.46    3.44
   3   2  -3   88.22    3.76
   3   2  -2  282.92    7.11
   3   2  -2  277.64    7.00
   3   2  -2  267.13    7.40
  -3  -2   2  277.31    6.94
   3   2  -1    1.09    0.35
   3   2  -1    0.83    0.29
  -3  -2   0  298.25    7.18
   3   2   0  308.08    7.29
  -3  -2  -1  418.89    9.09
   3   2   1  401.94    7.75
   3   2   1  421.37    9.09
   3   2   2  996.93   17.02
  -3  -2  -2  971.94   18.49
  -3  -2  -2  959.38   17.01
   3   2   2  970.14   18.53
   3   2   3  160.97    4.83
   3   2   3  173.08    3.73
  -3  -2  -3  163.66    4.86
  -3  -2  -3  166.28    3.83
  -3  -2  -4  556.65   11.90
   3   2   4  547.07   10.26
   3   2   4  568.49   11.92
  -3  -2  -4  560.15   10.54
   3   2   5  355.95    7.11
  -3  -2  -5  348.64    8.59
   3   2   5  351.84    8.61
  -3  -2  -5  345.51    7.29
  -3  -2  -6  224.12    5.32
  -3  -2  -6  219.20    6.47
   3   2   6  217.59    6.40
  -3  -2  -7  208.74    6.55
   3   2   7  220.33    6.58
  -3  -2  -7  209.19    5.33
  -3  -2  -8  356.71    9.55
  -3  -2  -8  340.67    7.96
  -3  -2  -9   27.66    1.74
  -3  -2  -9   26.45    2.22
   3   2   9   29.88    2.25
   3   2  10    7.57    1.17
  -3  -2 -10    6.85    1.16
  -3  -2 -10    6.40    0.85
   3   2  11   81.03    4.15
  -3  -2 -11   68.72    4.09
  -3  -2 -12  133.82    6.13
   3   2  12  146.01    5.97
  -3  -2 -13  249.98    7.37
  -3  -2 -13  231.52    8.71
   3   2  13  239.97    8.33
   3   2  14    3.11    1.03
  -3  -2 -14    2.50    0.69
  -3  -2 -14    2.71    0.99
  -3  -2 -15    0.49    0.28
  -3  -2 -15    0.14    0.26
  -3  -2 -16    5.40    1.44
  -3  -2 -17   18.46    2.59
  -3  -2 -18    1.92    0.76
  -3  -2 -19   -0.48    0.74
  -3  -2 -20   -1.16    0.91
  -3  -2 -21    2.14    1.16
  -3  -2 -22    0.07    0.46
  -3  -2 -23   -0.32    0.81
  -3  -2 -24    2.96    1.28
   3   3 -21    3.25    1.50
   3   3 -20    2.38    1.21
   3   3 -19   44.36    4.66
   3   3 -18    2.20    1.21
   3   3 -17    4.18    1.30
   3   3 -16   25.01    3.12
   3   3 -16   20.39    2.26
   3   3 -15    2.35    1.13
   3   3 -15    1.22    0.36
   3   3 -14   16.49    2.38
   3   3 -14   12.39    1.71
   3   3 -13   32.59    3.25
   3   3 -13   23.24    2.35
   3   3 -12   39.44    3.44
   3   3 -12   43.02    3.14
   3   3 -11   11.89    1.75
   3   3 -11    9.43    1.43
   3   3 -10   19.77    2.17
  -3  -3  10   18.32    2.11
   3   3 -10   18.93    2.00
  -3  -3   9   44.72    3.19
   3   3  -9   44.35    3.01
   3   3  -9   44.37    3.25
   3   3  -8   32.76    2.63
  -3  -3   8   38.77    2.82
   3   3  -8   34.67    2.59
   3   3  -7   47.63    3.09
   3   3  -7   48.97    3.04
   3   3  -6   58.74    3.30
   3   3  -6   54.90    3.16
   3   3  -5   72.58    3.60
  -3  -3   5   76.01    3.61
   3   3  -5   74.27    3.63
   3   3  -4   44.14    2.63
   3   3  -4   44.26    2.68
  -3  -3   4   50.16    2.72
   3   3  -3   46.79    2.57
  -3  -3   3   41.84    2.42
   3   3  -3   44.47    2.57
  -3  -3   2    3.99    0.68
   3   3  -2    4.19    0.69
   3   3  -2    3.21    0.65
   3   3  -1  452.17   10.15
   3   3  -1  447.78   10.34
   3   3   0  129.00    4.34
  -3  -3   0  123.32    4.21
  -3  -3  -1  128.20    4.27
   3   3   1  129.18    4.33
   3   3   2  349.48    8.40
  -3  -3  -2  345.26    8.37
   3   3   3   33.42    1.01
  -3  -3  -3   37.49    2.12
  -3  -3  -3   37.45    1.15
   3   3   3   38.38    2.16
  -3  -3  -4   20.93    1.62
   3   3   4   19.92    1.56
  -3  -3  -4   22.56    0.97
  -3  -3  -5    0.47    0.18
   3   3   5    0.14    0.18
  -3  -3  -6  291.56    6.31
  -3  -3  -6  308.68    8.16
   3   3   6  298.53    8.14
  -3  -3  -7  131.99    4.98
  -3  -3  -7  128.53    3.64
   3   3   7  136.98    5.04
  -3  -3  -8    0.12    0.24
   3   3   8    0.88    0.55
  -3  -3  -8    0.35    0.22
  -3  -3  -9  424.11    9.53
  -3  -3  -9  436.71   11.58
  -3  -3 -10   82.77    3.24
  -3  -3 -10   77.38    4.20
   3   3  10   81.69    4.12
  -3  -3 -11   79.69    3.33
  -3  -3 -11   73.56    4.24
   3   3  11   80.62    4.25
   3   3  12   19.47    2.09
  -3  -3 -12   19.21    2.17
   3   3  13   26.52    2.55
  -3  -3 -13   25.83    2.01
  -3  -3 -13   22.31    2.48
  -3  -3 -14    9.44    1.29
  -3  -3 -14    8.98    1.63
   3   3  14    9.61    1.58
  -3  -3 -15    1.55    0.54
  -3  -3 -15    1.32    0.72
   3   3  15    1.45    0.31
  -3  -3 -16    7.35    1.60
  -3  -3 -17   12.91    2.15
  -3  -3 -18   16.39    2.61
  -3  -3 -19    3.72    1.14
  -3  -3 -20   10.26    2.22
  -3  -3 -21    2.86    1.33
  -3  -3 -22    4.59    1.52
  -3  -3 -23    0.62    0.83
  -3  -3 -24    0.96    0.79
  -3  -3 -25    2.17    1.34
   3   4 -21    0.64    0.73
   3   4 -20    0.04    0.49
   3   4 -19    4.16    1.52
   3   4 -18    1.52    1.04
   3   4 -17    4.95    1.54
   3   4 -16    6.66    1.75
   3   4 -16    7.61    1.41
   3   4 -15    6.19    1.48
   3   4 -15    3.21    0.95
   3   4 -14   22.23    2.37
   3   4 -14   33.21    3.51
   3   4 -13   17.22    2.48
   3   4 -13    9.93    1.57
   3   4 -12   30.41    2.70
   3   4 -12   31.46    3.10
   3   4 -11   17.85    2.23
   3   4 -11   14.93    1.86
   3   4 -10    5.13    1.08
  -3  -4  10    8.65    1.48
   3   4 -10    7.13    1.34
   3   4  -9    2.26    0.74
  -3  -4   9    2.39    0.82
   3   4  -9    2.12    0.72
  -3  -4   8   51.82    3.39
   3   4  -8   47.41    3.32
   3   4  -8   48.81    3.18
   3   4  -7  160.21    6.16
   3   4  -7  138.45    5.59
   3   4  -6   12.39    1.55
   3   4  -5   11.31    1.43
   3   4  -4  433.25   10.94
   3   4  -3   11.28    1.33
   3   4  -3    8.40    1.16
   3   4  -2   44.22    2.53
   3   4  -2   38.11    2.45
   3   4  -1  243.14    6.79
   3   4  -1  236.17    6.93
  -3  -4   0  532.18   12.15
   3   4   0  563.73   12.44
   3   4   1  141.04    4.82
  -3  -4  -1  131.98    4.63
  -3  -4  -2    3.55    0.71
   3   4   2    3.51    0.67
  -3  -4  -3   23.84    1.80
  -3  -4  -4   49.39    2.70
  -3  -4  -4   50.06    1.35
  -3  -4  -5  115.22    2.76
  -3  -4  -5  124.02    4.63
  -3  -4  -6  129.25    3.24
  -3  -4  -6  134.11    5.02
  -3  -4  -7   62.30    2.20
  -3  -4  -7   67.42    3.49
  -3  -4  -8  208.01    5.21
  -3  -4  -8  219.21    7.11
  -3  -4  -9  134.24    4.05
  -3  -4  -9  138.49    5.67
  -3  -4 -10   29.78    1.80
  -3  -4 -10   29.62    2.52
  -3  -4 -11    8.58    1.02
  -3  -4 -11    8.13    1.41
  -3  -4 -12   14.22    1.87
   3   4  12   14.60    1.87
   3   4  13   26.14    2.57
  -3  -4 -13   28.02    2.77
   3   4  14   35.36    3.10
  -3  -4 -14   34.33    2.41
  -3  -4 -14   31.26    3.02
  -3  -4 -15    3.40    0.82
  -3  -4 -15    3.90    1.11
  -3  -4 -16    0.25    0.33
  -3  -4 -16    0.42    0.23
  -3  -4 -17   10.37    1.93
   3   4  17   13.84    1.06
  -3  -4 -18    0.54    0.50
   3   4  18    0.23    0.14
  -3  -4 -19   -0.19    0.39
  -3  -4 -20    4.83    1.50
  -3  -4 -21    3.70    1.35
  -3  -4 -22   11.88    2.46
  -3  -4 -23    1.20    1.15
  -3  -4 -24   13.30    2.78
  -3  -4 -25    3.97    1.85
   3   5 -20    1.17    1.08
   3   5 -19    0.88    0.80
   3   5 -18   26.22    3.59
   3   5 -17    3.11    1.29
   3   5 -16    0.13    0.68
   3   5 -15    6.43    1.70
   3   5 -15    4.10    1.06
   3   5 -14   32.07    3.49
   3   5 -14   33.46    2.97
   3   5 -13   46.96    4.08
   3   5 -13   46.39    3.49
   3   5 -12   12.36    2.02
   3   5 -12    8.77    1.48
   3   5 -11   28.54    2.40
   3   5 -11   29.63    2.96
   3   5 -10    7.04    1.11
   3   5 -10    7.15    1.51
   3   5 -10    6.23    1.21
   3   5  -9    0.43    0.23
   3   5  -9    0.48    0.31
   3   5  -9   -0.06    0.38
  -3  -5   9    0.43    0.52
   3   5  -8    8.58    1.34
   3   5  -8   10.77    1.29
  -3  -5   8   11.11    1.61
   3   5  -8    8.79    1.46
   3   5  -7   10.83    1.20
   3   5  -7   10.88    1.57
   3   5  -6  237.66    6.48
   3   5  -6  237.00    7.94
   3   5  -5   36.46    1.99
   3   5  -5   29.80    2.44
   3   5  -4   91.57    3.17
   3   5  -4   84.77    4.18
   3   5  -3  265.02    6.09
   3   5  -3  249.65    7.69
   3   5  -2   -0.52    0.49
   3   5  -2    0.07    0.13
   3   5  -1   54.70    1.79
   3   5  -1   53.38    2.92
  -3  -5   0   71.18    3.43
   3   5   0   68.63    1.88
  -3  -5  -1  273.67    7.70
  -3  -5  -2   22.06    1.83
  -3  -5  -3   23.34    1.92
  -3  -5  -4  119.66    4.65
  -3  -5  -5    1.27    0.61
  -3  -5  -6   23.64    2.04
  -3  -5  -7   14.30    1.64
  -3  -5  -8   65.51    3.68
  -3  -5  -9    8.78    1.34
  -3  -5 -10   48.08    3.32
   3   5  11    0.04    0.21
  -3  -5 -11   12.88    1.75
  -3  -5 -12   64.30    4.18
   3   5  12   61.09    3.95
  -3  -5 -13   25.75    2.69
   3   5  13   29.39    2.77
   3   5  14    0.98    0.71
  -3  -5 -14    0.19    0.41
  -3  -5 -15   29.82    3.13
  -3  -5 -16    3.11    0.78
  -3  -5 -16    4.38    1.27
  -3  -5 -17    2.32    1.00
  -3  -5 -18    9.83    1.99
   3   5  18    8.93    1.01
   3   5  19   22.62    1.56
  -3  -5 -19   25.37    3.23
   3   5  20    0.16    0.15
  -3  -5 -20   -0.99    0.74
  -3  -5 -21    2.04    1.26
  -3  -5 -22    1.91    1.25
  -3  -5 -23   -0.45    0.87
  -3  -5 -24    0.15    0.52
  -3  -5 -25   21.55    3.70
   3   6 -20    1.19    0.92
   3   6 -19    6.64    1.99
   3   6 -18    5.36    1.65
   3   6 -17   32.31    3.93
   3   6 -16   20.37    3.04
   3   6 -15    1.14    0.86
   3   6 -15    0.13    0.49
   3   6 -14   41.37    4.07
   3   6 -14   28.18    2.78
   3   6 -13    3.01    0.89
   3   6 -13    6.23    1.63
   3   6 -12    3.24    1.17
   3   6 -12    1.47    0.72
   3   6 -11   14.26    2.04
   3   6 -11   14.89    1.89
   3   6 -10   41.01    2.77
   3   6 -10   33.19    2.88
   3   6 -10   35.54    3.25
   3   6  -9   56.16    3.17
   3   6  -9   48.60    3.74
   3   6  -8   88.88    3.88
   3   6  -8   82.98    4.82
  -3  -6   8   82.37    4.65
   3   6  -7   36.29    2.28
  -3  -6   7   38.66    3.02
   3   6  -7   35.81    2.98
   3   6  -6    0.05    0.32
   3   6  -6    0.39    0.34
  -3  -6   6    0.02    0.22
   3   6  -5    0.74    0.33
   3   6  -5    0.85    0.44
   3   6  -4   89.61    3.21
   3   6  -4   83.76    4.31
   3   6  -3  240.32    5.86
   3   6  -3  242.70    7.73
   3   6  -2   49.06    1.98
   3   6  -2   41.19    2.77
   3   6  -1    4.53    0.51
   3   6  -1    3.91    0.73
  -3  -6   0  161.03    5.64
   3   6   0  138.12    3.41
   3   6   1   38.60    1.29
  -3  -6  -1   43.83    2.73
  -3  -6  -2   22.43    1.94
  -3  -6  -3    0.45    0.37
  -3  -6  -4    0.14    0.29
  -3  -6  -5  610.89   14.30
  -3  -6  -6  108.97    4.80
  -3  -6  -7   23.19    2.14
  -3  -6  -8  310.65    9.35
  -3  -6  -9  131.67    5.73
  -3  -6 -10   12.94    1.75
  -3  -6 -11    0.34    0.39
   3   6  11    1.11    0.44
   3   6  12    2.35    0.75
  -3  -6 -12    2.48    0.84
  -3  -6 -13   15.11    2.08
   3   6  13   14.63    2.00
  -3  -6 -14   17.30    2.31
  -3  -6 -15   47.16    3.97
  -3  -6 -16    7.49    1.65
  -3  -6 -17   10.01    1.98
  -3  -6 -18    4.03    1.24
  -3  -6 -19    0.03    0.44
  -3  -6 -20    2.76    1.22
   3   6  20    1.64    0.50
  -3  -6 -21    1.21    0.85
  -3  -6 -22    2.50    1.13
  -3  -6 -23    0.22    0.61
  -3  -6 -24    2.16    1.14
  -3  -6 -25    0.72    0.79
   3   7 -19    1.68    0.70
   3   7 -18    1.76    1.58
   3   7 -17    5.43    1.82
   3   7 -16    3.32    1.41
   3   7 -15    0.04    0.50
   3   7 -14   70.80    5.41
   3   7 -14   55.87    4.11
   3   7 -13    0.67    0.83
   3   7 -13    2.07    0.76
   3   7 -12   21.26    2.77
   3   7 -12   20.47    2.35
   3   7 -11   14.08    1.94
   3   7 -11   10.20    1.80
   3   7 -10    8.48    1.61
   3   7 -10    8.75    1.33
   3   7  -9   12.36    1.51
   3   7  -9   10.18    1.70
   3   7  -8    3.46    0.82
   3   7  -8    2.99    0.97
   3   7  -7    6.36    0.97
   3   7  -7    7.07    1.37
  -3  -7   7    6.40    1.31
  -3  -7   6    0.02    0.25
   3   7  -6   -0.54    0.40
   3   7  -6   -0.35    0.51
   3   7  -6    0.28    0.30
  -3  -7   5   40.59    3.00
   3   7  -5   39.63    3.16
   3   7  -5   37.56    2.97
   3   7  -5   37.55    2.20
   3   7  -4    7.99    1.31
   3   7  -4    8.58    0.95
   3   7  -3   34.83    2.75
   3   7  -3   37.90    1.97
   3   7  -2    0.83    0.28
   3   7  -2    0.04    0.33
   3   7  -1   32.92    1.61
   3   7  -1   37.97    2.65
   3   7   0  392.75   10.40
  -3  -7   0  379.53   10.55
   3   7   0  397.28    8.03
  -3  -7  -1  205.60    7.07
   3   7   1  217.46    4.73
  -3  -7  -2  112.30    2.53
  -3  -7  -2  110.94    4.81
  -3  -7  -3   57.26    3.32
  -3  -7  -3   51.61    1.42
  -3  -7  -4  365.03   10.21
  -3  -7  -4  374.10    6.98
  -3  -7  -5  109.70    2.81
  -3  -7  -5  126.43    5.23
  -3  -7  -6    0.24    0.37
  -3  -7  -7  136.59    5.74
  -3  -7  -8   83.19    4.43
   3   7   9  187.23    7.25
  -3  -7  -9  195.78    7.38
  -3  -7 -10   62.85    4.04
   3   7  10   58.88    3.91
  -3  -7 -11    1.65    0.68
   3   7  11    1.65    0.67
  -3  -7 -12   31.41    2.97
   3   7  12   34.59    3.10
  -3  -7 -13   23.32    2.58
   3   7  13   28.14    2.83
  -3  -7 -14  234.79    9.26
  -3  -7 -15    0.26    0.45
  -3  -7 -16   30.98    3.43
  -3  -7 -17   19.42    2.80
  -3  -7 -18   30.36    3.50
  -3  -7 -19    7.82    1.88
  -3  -7 -20   10.96    2.24
  -3  -7 -21    1.00    0.91
  -3  -7 -22    3.22    1.59
  -3  -7 -23    2.44    1.50
  -3  -7 -24    3.24    1.31
  -3  -7 -25   -0.48    0.48
   3   8 -18    0.77    0.97
   3   8 -17   -0.87    0.58
   3   8 -16   13.36    2.52
   3   8 -15    2.70    1.30
   3   8 -14   19.09    2.86
   3   8 -13    0.38    0.61
   3   8 -13   -0.01    0.45
   3   8 -12   17.54    2.55
   3   8 -12   16.76    2.22
   3   8 -11   -0.03    0.74
   3   8 -10    7.08    1.36
   3   8  -9    1.16    0.51
   3   8  -9    0.65    0.41
   3   8  -8    6.60    1.40
   3   8  -8    6.81    1.12
   3   8  -7   -0.32    0.49
   3   8  -7    0.04    0.27
   3   8  -6   44.03    3.56
   3   8  -6   42.03    2.59
   3   8  -6   50.44    3.68
   3   8  -5   33.60    3.02
   3   8  -5   38.04    2.33
   3   8  -5   41.72    3.23
   3   8  -4    5.44    1.17
   3   8  -4    6.24    0.89
   3   8  -4    6.99    1.29
   3   8  -3  168.73    7.02
   3   8  -3  163.35    6.66
   3   8  -3  182.39    5.28
   3   8  -2   24.74    2.44
   3   8  -2   29.31    1.74
   3   8  -2   26.93    2.45
   3   8  -1   30.66    2.67
   3   8  -1   29.32    2.46
   3   8  -1   29.96    1.68
   3   8   0   24.07    1.36
  -3  -8   0   24.50    2.26
   3   8   0   27.69    2.31
  -3  -8  -1   15.84    0.91
  -3  -8  -1   14.55    1.74
   3   8   1   16.78    1.05
  -3  -8  -2   51.06    1.69
  -3  -8  -2   52.85    3.39
  -3  -8  -3    0.67    0.35
  -3  -8  -3    0.62    0.15
  -3  -8  -4   29.59    2.53
  -3  -8  -4   28.03    1.20
  -3  -8  -5    3.46    0.84
  -3  -8  -5    2.87    0.38
  -3  -8  -6    0.97    0.28
  -3  -8  -6    0.56    0.45
  -3  -8  -7   74.68    4.26
   3   8   7   72.89    4.20
   3   8   8   49.06    3.49
  -3  -8  -8   45.79    3.36
   3   8   9   36.13    3.03
  -3  -8  -9   38.61    3.15
   3   8  10    2.59    0.83
  -3  -8 -10    1.89    0.78
   3   8  11  122.47    6.06
  -3  -8 -11  114.74    5.86
  -3  -8 -12    5.80    1.27
   3   8  12    8.49    1.59
  -3  -8 -13    2.55    0.94
  -3  -8 -14   13.35    2.12
  -3  -8 -15    2.00    0.97
  -3  -8 -16   28.28    3.24
  -3  -8 -17   74.35    5.41
  -3  -8 -18   41.34    4.12
  -3  -8 -19    7.57    1.82
  -3  -8 -20    3.51    1.32
  -3  -8 -21    0.27    0.66
  -3  -8 -22    0.74    0.60
  -3  -8 -23    0.92    0.74
  -3  -8 -24   -0.07    0.50
   3   9 -17    3.01    1.29
   3   9 -16    1.63    1.22
   3   9 -15    2.60    1.28
   3   9 -14    1.15    1.02
   3   9 -13    8.56    1.96
   3   9 -12    7.38    1.81
   3   9 -11    1.30    0.46
   3   9 -10   15.27    2.32
   3   9  -9    4.82    1.21
   3   9  -9    4.93    1.09
   3   9  -8   43.17    3.72
   3   9  -8   44.66    3.01
   3   9  -7   23.57    2.13
   3   9  -7   22.35    2.70
   3   9  -6    1.49    0.83
   3   9  -6    0.61    0.32
   3   9  -5    0.85    0.41
   3   9  -5    0.50    0.28
   3   9  -4    4.51    1.15
   3   9  -4    4.14    1.03
   3   9  -4    4.70    0.84
   3   9  -3   69.44    4.46
   3   9  -3   65.55    3.06
   3   9  -3   68.31    4.25
   3   9  -2    5.21    1.22
   3   9  -2    4.09    0.68
   3   9  -2    4.61    1.10
   3   9  -1    0.68    0.56
   3   9  -1    0.28    0.23
   3   9  -1    0.11    0.37
   3   9   0    1.93    0.59
  -3  -9   0    2.57    0.78
  -3  -9   0    2.58    0.43
   3   9   0    1.61    0.40
   3   9   0    2.06    0.71
  -3  -9  -1    2.44    0.72
  -3  -9  -1    3.95    0.49
   3   9   1    3.10    0.94
   3   9   1    4.63    0.59
   3   9   2    0.29    0.29
  -3  -9  -2    0.17    0.12
  -3  -9  -2    0.31    0.31
  -3  -9  -3   10.58    0.79
  -3  -9  -3    8.92    1.45
   3   9   3   11.24    1.63
   3   9   4   13.77    1.82
  -3  -9  -4   13.32    1.75
  -3  -9  -4   14.49    0.94
  -3  -9  -5   69.47    2.36
   3   9   5   74.96    4.30
  -3  -9  -5   73.52    4.25
  -3  -9  -6  103.90    5.23
   3   9   6  118.20    5.51
  -3  -9  -6  106.07    3.21
   3   9   7    8.34    1.41
  -3  -9  -7    7.25    0.76
  -3  -9  -7    6.50    1.23
  -3  -9  -8   37.33    3.13
   3   9   8   35.87    3.05
  -3  -9  -9   22.71    2.45
   3   9   9   23.86    2.52
  -3  -9 -10   59.24    4.13
   3   9  10   55.97    4.00
  -3  -9 -11   10.84    1.83
   3   9  11    8.53    1.58
  -3  -9 -12    5.35    1.29
  -3  -9 -13    1.76    0.79
  -3  -9 -14    3.03    1.01
  -3  -9 -15  102.39    6.24
  -3  -9 -16    8.03    1.79
  -3  -9 -17    6.51    1.67
  -3  -9 -18   22.85    3.10
  -3  -9 -19   13.90    2.47
  -3  -9 -20   23.70    3.34
  -3  -9 -21    7.01    1.96
  -3  -9 -22   14.64    2.75
  -3  -9 -23   -0.25    0.49
  -3  -9 -24   -0.25    0.80
   3  10 -17    0.70    0.85
   3  10 -16    6.54    1.82
   3  10 -15    0.25    0.70
   3  10 -14   12.12    2.44
   3  10 -13    5.14    1.52
   3  10 -12    0.68    0.80
   3  10 -11    5.20    1.34
   3  10 -10    2.46    1.02
   3  10  -9    1.27    0.63
   3  10  -8   12.09    1.63
   3  10  -8   16.70    2.37
   3  10  -7   65.63    4.66
   3  10  -7   61.11    3.60
   3  10  -6    3.59    1.14
   3  10  -6    1.49    0.57
   3  10  -5   24.45    2.74
   3  10  -5   24.11    2.05
   3  10  -4   25.77    2.71
   3  10  -4   28.61    2.15
   3  10  -3    0.06    0.25
   3  10  -3    0.05    0.34
   3  10  -2   26.74    2.67
   3  10  -2   30.57    2.04
   3  10  -1   25.41    2.70
   3  10  -1   27.28    2.57
   3  10  -1   22.66    1.68
  -3 -10   0   14.57    1.13
   3  10   0   14.92    1.27
   3  10   0   17.37    1.98
   3  10   0   14.29    2.01
  -3 -10  -1   23.87    1.38
  -3 -10  -1   24.50    2.46
   3  10   1   25.42    2.59
   3  10   1   26.50    1.60
   3  10   2   12.20    1.77
  -3 -10  -2   11.36    0.91
  -3 -10  -2   11.06    1.63
  -3 -10  -3   10.16    0.85
   3  10   3    7.66    1.42
  -3 -10  -3    9.90    1.49
  -3 -10  -4    6.82    1.28
   3  10   4    5.99    1.25
  -3 -10  -4    6.49    0.69
  -3 -10  -5    3.77    1.01
   3  10   5    4.21    1.10
  -3 -10  -5    3.32    0.49
  -3 -10  -6    0.86    0.25
  -3 -10  -6    1.16    0.54
   3  10   6    1.48    0.81
  -3 -10  -7    4.91    0.66
   3  10   7    5.34    1.22
  -3 -10  -7    4.77    1.12
   3  10   8    0.34    0.39
  -3 -10  -8    1.26    0.39
  -3 -10  -8    1.09    0.59
  -3 -10  -9    9.68    1.67
   3  10   9    9.51    1.63
  -3 -10 -10    6.12    1.40
   3  10  10    5.88    1.33
  -3 -10 -11   49.01    3.95
  -3 -10 -12    5.23    1.25
  -3 -10 -13    3.32    0.99
  -3 -10 -14    4.09    1.11
  -3 -10 -15    8.33    1.74
  -3 -10 -16    3.79    1.20
  -3 -10 -17    2.14    1.06
  -3 -10 -18   22.41    3.04
  -3 -10 -19    5.91    1.70
  -3 -10 -20    5.69    1.80
  -3 -10 -21    6.22    1.69
  -3 -10 -22    1.69    0.85
  -3 -10 -23    4.55    1.65
  -3 -10 -24    0.92    0.98
   3  11 -16    4.22    1.69
   3  11 -15    1.30    0.83
   3  11 -14    1.71    1.08
   3  11 -13    0.42    0.50
   3  11 -12    9.06    2.00
   3  11 -11   11.04    2.09
   3  11 -10   11.34    2.16
   3  11  -9   21.54    2.85
   3  11  -8    1.60    0.98
   3  11  -7   12.30    1.65
   3  11  -7   16.05    2.34
   3  11  -6   21.40    2.75
   3  11  -6   22.54    2.13
   3  11  -5   55.93    4.26
   3  11  -5   48.02    3.12
   3  11  -4    8.36    1.57
   3  11  -4   11.07    1.38
   3  11  -3    3.03    0.71
   3  11  -3    2.70    0.83
   3  11  -2    2.23    0.60
   3  11  -2    2.43    0.79
  -3 -11   1    0.74    0.32
   3  11  -1    1.14    0.38
   3  11  -1    1.17    0.75
   3  11   0    1.61    0.61
   3  11   0    2.05    0.54
   3  11   0    0.99    0.52
  -3 -11  -1   15.25    1.17
   3  11   1   17.65    2.23
   3  11   1   17.83    1.41
  -3 -11  -1   17.37    2.19
   3  11   1   15.97    2.01
  -3 -11  -2   58.62    4.07
  -3 -11  -2   61.18    2.46
   3  11   2   63.29    4.29
   3  11   3   41.33    3.50
  -3 -11  -3   43.12    3.43
  -3 -11  -3   48.20    2.11
   3  11   4   85.89    5.03
  -3 -11  -4   80.11    2.93
  -3 -11  -4   75.60    4.63
   3  11   5    7.79    1.52
  -3 -11  -5    7.54    1.47
  -3 -11  -5    8.49    0.88
   3  11   6   -0.17    0.55
  -3 -11  -6    0.17    0.44
  -3 -11  -6   -0.13    0.26
  -3 -11  -7    0.75    0.25
   3  11   7    0.72    0.58
  -3 -11  -7    0.84    0.67
   3  11   8   10.87    1.80
  -3 -11  -8   13.64    1.98
  -3 -11  -8   12.74    1.18
  -3 -11  -9    2.21    0.85
  -3 -11  -9    3.61    0.67
  -3 -11 -10   20.37    2.52
  -3 -11 -11   20.58    2.62
  -3 -11 -12   67.26    4.81
  -3 -11 -13    0.45    0.63
  -3 -11 -14    0.57    0.57
  -3 -11 -15    1.89    0.91
  -3 -11 -16   -0.79    0.68
  -3 -11 -17   36.80    3.91
  -3 -11 -18   23.72    3.30
  -3 -11 -19    0.96    0.86
  -3 -11 -20    0.16    0.47
  -3 -11 -21    1.03    0.77
  -3 -11 -22    4.44    1.65
  -3 -11 -23    4.61    1.67
  -3 -11 -24    0.18    0.72
   3  12 -15    0.18    0.61
   3  12 -14    2.21    1.35
   3  12 -13    1.91    1.11
   3  12 -12    5.56    1.61
   3  12 -11   11.44    2.31
   3  12 -10    6.14    1.63
   3  12  -9    1.44    0.95
   3  12  -8    1.01    0.80
   3  12  -7    0.62    0.45
   3  12  -6   22.78    2.86
   3  12  -6   22.09    2.25
   3  12  -5   22.60    2.78
   3  12  -5   18.74    1.97
   3  12  -4   12.54    1.54
   3  12  -4   13.02    2.07
   3  12  -3   -0.06    0.42
   3  12  -3   -0.24    0.58
   3  12  -2    7.99    1.17
   3  12  -2   10.32    1.79
  -3 -12   1   41.37    2.31
   3  12  -1   38.49    2.48
   3  12  -1   36.67    3.33
  -3 -12   0  105.83    3.75
   3  12   0  101.60    4.02
   3  12   1    3.93    1.08
  -3 -12  -1    5.60    0.79
   3  12   1    5.15    0.81
  -3 -12  -2   25.71    1.63
  -3 -12  -2   27.22    2.81
  -3 -12  -3    6.34    1.39
  -3 -12  -3    6.52    0.81
  -3 -12  -4   43.99    2.18
  -3 -12  -4   48.15    3.79
  -3 -12  -5    0.44    0.22
  -3 -12  -5   -0.55    0.63
  -3 -12  -6    5.73    0.78
  -3 -12  -6    7.05    1.47
  -3 -12  -7   17.09    1.40
  -3 -12  -7   14.61    2.09
  -3 -12  -8   19.80    2.53
  -3 -12  -8   19.40    1.54
  -3 -12  -9   15.43    2.21
  -3 -12  -9   16.34    1.44
  -3 -12 -10   -0.11    0.58
  -3 -12 -10    0.20    0.28
  -3 -12 -11   81.62    5.40
  -3 -12 -11   85.32    3.90
  -3 -12 -12    1.85    0.94
  -3 -12 -13   42.77    4.09
  -3 -12 -14   26.77    3.31
  -3 -12 -15    4.08    1.41
  -3 -12 -16    4.94    1.46
  -3 -12 -17    2.99    1.26
  -3 -12 -18   14.74    2.64
  -3 -12 -19    1.72    0.78
  -3 -12 -20    3.81    1.36
  -3 -12 -21   -0.04    0.96
  -3 -12 -22    0.76    0.99
  -3 -12 -23    1.06    0.94
   3  13 -14    0.20    0.61
   3  13 -13    0.28    0.63
   3  13 -12    0.23    0.75
   3  13 -11    0.78    0.83
   3  13 -10   23.64    3.24
   3  13  -9    1.59    1.00
   3  13  -8    0.57    0.65
   3  13  -7    6.38    1.65
   3  13  -6    0.83    0.49
   3  13  -6    0.40    0.64
   3  13  -5    4.78    1.30
   3  13  -5    4.69    1.03
   3  13  -4    0.10    0.53
   3  13  -4   -0.60    0.55
   3  13  -3    2.99    0.72
   3  13  -3    3.32    1.15
   3  13  -2    6.92    1.53
   3  13  -2    6.48    1.04
  -3 -13   1    0.31    0.34
   3  13  -1   -0.24    0.57
   3  13  -1    0.85    0.48
  -3 -13   0   18.05    1.50
   3  13   0   13.71    1.49
   3  13   0   15.25    2.17
  -3 -13  -1   79.81    3.29
   3  13   1   80.78    5.12
   3  13   1   92.88    3.94
   3  13   2    1.21    0.69
  -3 -13  -2    0.49    0.58
  -3 -13  -2    1.11    0.42
  -3 -13  -3   21.19    1.55
  -3 -13  -3   18.90    2.42
  -3 -13  -4   31.43    3.14
  -3 -13  -4   33.26    1.99
  -3 -13  -5   16.89    2.27
  -3 -13  -5   15.79    1.38
  -3 -13  -6   29.15    3.06
  -3 -13  -6   28.46    1.90
  -3 -13  -7   10.37    1.79
  -3 -13  -7   13.19    1.26
  -3 -13  -8   11.60    1.21
  -3 -13  -8    8.94    1.70
  -3 -13  -9   31.59    3.26
  -3 -13  -9   31.74    2.14
  -3 -13 -10   21.95    2.79
  -3 -13 -10   24.99    1.99
  -3 -13 -11    3.77    1.43
  -3 -13 -11    3.15    0.75
  -3 -13 -12    1.36    0.75
  -3 -13 -12    1.86    1.06
  -3 -13 -13  177.92    8.80
  -3 -13 -14    2.37    1.35
  -3 -13 -15  106.75    6.85
  -3 -13 -16    3.08    1.22
  -3 -13 -17    1.93    1.01
  -3 -13 -18    1.62    0.96
  -3 -13 -19    0.93    1.13
  -3 -13 -20    0.61    0.95
  -3 -13 -21    3.39    1.58
  -3 -13 -22    0.52    1.05
  -3 -13 -23   -1.47    0.76
   3  14 -12    4.72    1.55
   3  14 -11    0.62    0.74
   3  14 -10    2.10    1.17
   3  14  -9   14.80    2.62
   3  14  -8    3.62    1.51
   3  14  -7    8.88    1.97
   3  14  -6    1.59    0.94
   3  14  -5   19.49    2.77
   3  14  -4    1.88    0.56
   3  14  -4    2.23    0.95
   3  14  -3    6.45    1.55
   3  14  -3    5.79    1.14
   3  14  -2   12.11    1.58
   3  14  -2   12.92    2.16
  -3 -14   1   12.51    1.35
   3  14  -1   14.73    2.27
   3  14  -1   14.36    1.61
   3  14   0    0.43    0.44
  -3 -14   0    0.10    0.25
   3  14   0    0.01    0.37
  -3 -14  -1    5.06    0.83
   3  14   1    4.66    1.25
  -3 -14  -2   21.20    1.65
   3  14   2   22.27    2.68
  -3 -14  -3    9.47    1.10
  -3 -14  -3    9.68    1.83
  -3 -14  -4    9.23    1.79
  -3 -14  -4    7.40    0.96
  -3 -14  -5    8.33    1.69
  -3 -14  -5    9.53    1.09
  -3 -14  -6   21.82    1.71
  -3 -14  -6   17.93    2.50
  -3 -14  -7   13.93    2.19
  -3 -14  -7   16.24    1.50
  -3 -14  -8    6.39    0.94
  -3 -14  -8    7.95    1.71
  -3 -14  -9    0.64    0.59
  -3 -14  -9    1.57    0.52
  -3 -14 -10    0.52    0.32
  -3 -14 -10   -0.81    0.97
  -3 -14 -11   71.38    5.28
  -3 -14 -11   65.07    3.49
  -3 -14 -12    1.34    0.86
  -3 -14 -12    1.96    0.72
  -3 -14 -13   12.02    2.19
  -3 -14 -13   15.66    1.83
  -3 -14 -14   11.98    2.31
  -3 -14 -14   11.74    1.66
  -3 -14 -15   44.85    4.44
  -3 -14 -16   16.16    2.68
  -3 -14 -17   -0.33    0.53
  -3 -14 -18    0.58    0.85
  -3 -14 -19   -0.09    0.50
  -3 -14 -20    2.50    1.29
  -3 -14 -21    2.25    1.22
  -3 -14 -22    0.49    0.59
   3  15 -11    2.24    1.12
   3  15 -10    0.38    0.80
   3  15  -9    2.39    1.25
   3  15  -8    0.12    0.48
   3  15  -7    0.87    0.76
   3  15  -6    0.72    0.63
   3  15  -5    1.33    0.91
   3  15  -4    2.11    0.93
   3  15  -3   -1.26    0.84
   3  15  -2    5.48    1.41
  -3 -15   1    5.82    0.99
   3  15  -1    6.82    1.66
   3  15  -1    7.04    1.22
  -3 -15   0   15.57    1.54
   3  15   0   17.14    1.84
   3  15   0   17.90    2.53
  -3 -15  -1    3.03    0.71
   3  15   1    3.06    1.00
  -3 -15  -2   26.73    1.97
   3  15   2   26.57    3.09
  -3 -15  -3    0.17    0.31
  -3 -15  -3   -0.48    0.50
   3  15   3    0.84    0.74
  -3 -15  -4    1.31    0.76
  -3 -15  -4    0.76    0.35
  -3 -15  -5    5.20    1.29
  -3 -15  -5    4.37    0.75
  -3 -15  -6    0.70    0.22
  -3 -15  -6   -0.03    0.53
  -3 -15  -7    9.00    1.83
  -3 -15  -7   11.17    1.29
  -3 -15  -8   22.05    2.90
  -3 -15  -8   21.96    1.87
  -3 -15  -9   17.69    1.71
  -3 -15  -9   16.14    2.52
  -3 -15 -10   12.61    1.46
  -3 -15 -10   10.13    1.90
  -3 -15 -11    2.39    0.90
  -3 -15 -11    2.66    0.59
  -3 -15 -12    4.08    1.32
  -3 -15 -12    4.15    0.89
  -3 -15 -13    9.42    1.97
  -3 -15 -13   11.10    1.54
  -3 -15 -14    1.13    1.09
  -3 -15 -14    1.09    0.63
  -3 -15 -15    2.44    1.21
  -3 -15 -15    2.37    0.90
  -3 -15 -16    3.34    1.03
  -3 -15 -16    3.03    1.26
  -3 -15 -17    2.79    1.15
  -3 -15 -18    1.04    0.90
  -3 -15 -19    6.00    1.96
  -3 -15 -20    3.99    1.57
  -3 -15 -21   -0.05    0.70
   3  16 -10    6.60    1.93
   3  16  -9    0.52    0.57
   3  16  -8    3.04    1.38
   3  16  -7    0.21    0.51
   3  16  -6    0.12    0.53
   3  16  -5    0.58    0.73
   3  16  -4    5.71    1.61
   3  16  -3    3.31    1.16
   3  16  -2    2.61    1.15
  -3 -16   1   43.08    2.81
   3  16  -1   47.10    4.34
  -3 -16   0    5.85    1.04
   3  16   0    4.42    1.47
  -3 -16  -1   18.60    1.73
   3  16   1   15.73    2.48
  -3 -16  -2   58.30    3.05
   3  16   2   50.90    4.38
   3  16   3    1.19    0.70
  -3 -16  -3    2.13    0.63
   3  16   4    9.29    1.79
  -3 -16  -4    9.94    1.20
  -3 -16  -4    8.74    1.90
  -3 -16  -5   -0.18    0.70
  -3 -16  -5    2.57    0.58
  -3 -16  -6   -0.24    0.69
  -3 -16  -6   -0.15    0.21
  -3 -16  -7    3.36    1.16
  -3 -16  -7    4.39    0.80
  -3 -16  -8    2.08    0.77
  -3 -16  -8    1.32    0.45
  -3 -16  -9   35.02    3.88
  -3 -16  -9   34.85    2.48
  -3 -16 -10    2.17    1.11
  -3 -16 -10    1.41    0.55
  -3 -16 -11   26.76    3.43
  -3 -16 -11   23.19    2.11
  -3 -16 -12    7.37    1.81
  -3 -16 -12    8.72    1.32
  -3 -16 -13   -0.07    0.60
  -3 -16 -13    0.69    0.54
  -3 -16 -14    5.45    1.13
  -3 -16 -14    5.69    1.49
  -3 -16 -15    0.33    0.77
  -3 -16 -16    0.84    0.73
  -3 -16 -17    1.87    1.06
  -3 -16 -18    2.83    1.47
  -3 -16 -19   12.14    2.65
  -3 -16 -20    4.78    1.77
  -3 -16 -21   -1.05    1.11
   3  17  -8   -0.45    0.66
   3  17  -7    3.66    1.34
   3  17  -6    4.67    1.65
   3  17  -5    4.24    1.38
   3  17  -4    0.80    0.94
   3  17  -3   18.93    3.07
   3  17  -2   10.33    2.38
   3  17  -1   14.82    2.62
   3  17   0    1.82    1.13
  -3 -17  -1    4.82    0.96
   3  17   1    4.46    1.28
  -3 -17  -2    1.31    0.55
   3  17   2   -0.10    0.55
  -3 -17  -3    0.37    0.39
   3  17   3    0.49    0.56
   3  17   4    0.39    0.46
  -3 -17  -5    0.61    0.56
  -3 -17  -6    2.25    1.00
  -3 -17  -7    0.61    0.78
  -3 -17  -8    0.47    0.42
  -3 -17  -9    5.24    1.56
  -3 -17 -10    0.16    0.44
  -3 -17 -11    0.87    0.85
  -3 -17 -12   -0.79    0.93
  -3 -17 -13    2.27    0.96
  -3 -17 -14    0.87    0.87
  -3 -17 -15    2.17    1.16
  -3 -17 -16    0.68    0.65
  -3 -17 -17    1.05    0.50
  -3 -17 -18   -0.82    0.86
  -3 -17 -19    3.28    1.49
  -3 -17 -20    2.71    1.31
   3  18  -6    1.58    1.28
   3  18  -5   -0.29    1.00
   3  18  -4    1.64    0.93
   3  18  -3    1.04    0.93
   3  18  -2    2.33    1.14
   3  18  -1   24.22    3.40
   3  18   0    1.19    0.94
   3  18   1    7.71    1.83
   3  18   2   -0.15    0.63
   3  18   3    0.14    0.53
   3  18   4    1.24    0.62
   3  18   5   -0.37    1.03
  -3 -18  -6    5.30    1.60
  -3 -18  -7    0.96    0.55
  -3 -18  -8   15.22    2.62
  -3 -18  -9    1.77    1.13
  -3 -18 -10   21.04    3.15
  -3 -18 -11    0.84    0.66
  -3 -18 -12    0.20    0.64
  -3 -18 -13    1.59    0.93
  -3 -18 -14    2.40    1.18
  -3 -18 -15    0.41    0.63
  -3 -18 -16   -0.24    0.60
  -3 -18 -17    1.98    1.31
  -3 -18 -18    1.49    1.02
   3  19  -4   10.16    2.34
   3  19  -3    8.78    2.23
   3  19  -2    0.32    0.80
   3  19  -1    5.12    1.47
   3  19   0    0.00    0.54
   3  19   1    0.09    0.77
   3  19   2    8.31    1.84
   3  19   3    7.95    1.85
   3  19   4   -0.19    0.90
   3  19   5   -0.49    0.86
   3  19   6    4.59    1.47
  -3 -19  -7    0.17    0.52
  -3 -19  -8    0.87    0.74
  -3 -19  -9    0.07    0.51
  -3 -19 -10    2.37    1.21
  -3 -19 -11    3.24    1.26
  -3 -19 -12    2.67    1.13
  -3 -19 -13    4.26    1.71
  -3 -19 -14    0.79    0.85
  -3 -19 -15   -0.64    0.47
  -3 -19 -16    4.45    1.65
  -3 -19 -17    0.98    1.04
   3  20  -1    0.46    0.53
   3  20   0   -0.38    0.64
   3  20   1    4.65    1.63
   3  20   2   21.53    3.35
   3  20   3    3.70    1.48
   3  20   4    0.47    0.49
   3  20   5    0.02    0.49
   3  20   6    8.47    2.03
   3  20   7    0.24    0.53
  -3 -20  -8   -0.43    0.55
  -3 -20  -9    2.55    1.23
  -3 -20 -10   -0.04    0.64
  -3 -20 -11    7.23    1.96
  -3 -20 -12    3.69    1.52
  -3 -20 -13    0.25    0.58
  -3 -20 -14    0.12    1.13
  -3 -20 -15    0.99    1.09
   3  21   3    0.75    0.60
   3  21   4    0.87    0.79
   3  21   5    0.83    0.96
   3  21   6    4.51    1.64
   3  21   7    0.18    0.94
   3  21   8    0.30    0.75
  -3 -21  -9    2.21    1.30
  -3 -21 -10    0.80    0.87
  -3 -21 -11    0.54    0.85
  -3 -21 -12   -1.67    1.13
   4 -19  -8    3.38    1.52
   4 -19  -7    1.64    0.84
   4 -19  -6   -0.36    0.69
   4 -19  -5    0.61    0.65
   4 -19  -4   -0.36    0.85
   4 -19  -3    0.71    0.77
   4 -19  -2    1.61    1.06
   4 -19  -1    1.15    0.77
   4 -19   0    9.35    2.11
   4 -18 -11    3.32    1.19
   4 -18 -10   -0.92    0.88
   4 -18  -9    0.29    0.66
   4 -18  -8    1.06    0.82
   4 -18  -7   -0.53    0.71
   4 -18  -6    0.63    0.43
   4 -18  -5    0.81    0.64
   4 -18  -4    3.58    1.46
   4 -18  -3    0.71    0.63
   4 -18  -2   -0.57    0.67
   4 -18  -1    4.40    1.43
   4 -18   0   -0.60    0.83
   4 -18   1    1.18    0.79
   4 -18   2   -0.54    0.64
   4 -18   3    5.08    1.48
   4 -18   4    5.99    1.74
   4 -17 -13    0.66    0.74
   4 -17 -12   15.10    2.69
   4 -17 -11    4.57    1.55
   4 -17 -10   -0.58    0.63
   4 -17  -9    2.92    1.24
   4 -17  -8    1.34    0.95
   4 -17  -7    0.88    0.90
   4 -17  -6    1.11    0.68
   4 -17  -5    2.35    1.08
   4 -17  -4   -0.89    0.78
   4 -17  -3    1.02    0.78
   4 -17  -2    4.82    1.54
   4 -17  -1    6.65    1.73
   4 -17   0    1.94    1.02
   4 -17   1    1.78    0.84
   4 -17   2    2.73    1.01
   4 -17   3   -0.37    0.74
   4 -17   4    0.45    0.58
   4 -17   5    0.35    0.77
   4 -17   6   -0.66    0.54
   4 -17   7    1.68    0.82
   4 -16 -15    0.56    0.77
   4 -16 -14    2.82    1.02
   4 -16 -13    1.59    1.03
   4 -16 -12   -0.54    0.68
   4 -16 -11    4.49    1.53
   4 -16 -10   -0.07    0.53
   4 -16  -9    1.48    0.79
   4 -16  -8    1.83    0.98
   4 -16  -7   -0.29    0.79
   4 -16  -6   -0.37    0.60
   4 -16  -5    0.14    0.44
   4 -16  -4    4.11    1.31
   4 -16  -3    3.03    1.14
   4 -16  -2    6.20    1.61
   4 -16  -1    0.20    0.47
   4 -16   0    4.83    1.38
   4 -16   1    6.19    1.44
   4 -16   2   -0.09    0.52
   4 -16   3   -0.45    0.75
   4 -16   4    0.70    0.45
   4 -16   5    0.93    0.67
   4 -16   6    2.59    1.11
   4 -16   7    4.50    1.59
   4 -16   8    3.30    1.13
   4 -16   9    8.37    1.79
   4 -15 -16    1.17    0.75
  -4  15  16    2.14    1.17
   4 -15 -15    0.54    0.53
  -4  15  15    1.52    1.10
   4 -15 -14    3.41    1.46
   4 -15 -13    1.09    1.06
   4 -15 -12    3.28    1.31
   4 -15 -11   22.75    3.11
   4 -15 -10   21.03    3.05
   4 -15  -9   11.48    2.25
   4 -15  -8    7.12    1.70
   4 -15  -7    1.90    1.00
   4 -15  -6    5.20    1.44
   4 -15  -5    0.99    0.80
   4 -15  -4    3.60    1.21
   4 -15  -3    0.11    0.49
   4 -15  -2    2.76    1.25
   4 -15  -1    3.03    1.11
   4 -15   0   -0.03    0.42
   4 -15   1    0.35    0.37
   4 -15   2    1.76    0.52
   4 -15   3   -0.27    0.55
   4 -15   4   -0.73    0.64
   4 -15   5    2.30    0.90
   4 -15   6    5.39    1.42
   4 -15   7   16.95    2.51
   4 -15   8    0.94    0.78
   4 -15   9    2.56    1.07
   4 -15  10    0.59    0.58
   4 -15  11    0.93    0.62
  -4  14  18    3.18    1.57
   4 -14 -17    0.03    0.70
  -4  14  17   -0.96    0.95
   4 -14 -16    0.38    0.84
  -4  14  16    0.77    1.08
   4 -14 -15    1.66    0.91
  -4  14  15    1.46    1.11
   4 -14 -14    1.31    0.75
  -4  14  14    0.09    0.75
   4 -14 -13    1.00    0.72
   4 -14 -12   -0.10    0.58
   4 -14 -11    2.35    1.09
   4 -14 -10   55.06    3.41
   4 -14 -10   62.49    5.08
   4 -14  -9   12.66    2.28
   4 -14  -9    9.37    1.31
   4 -14  -8   11.09    2.08
   4 -14  -8   12.59    1.43
   4 -14  -7    0.79    0.52
   4 -14  -7    1.17    0.47
   4 -14  -6    0.08    0.49
   4 -14  -5   -1.85    1.12
  -4  14   5   -0.31    0.41
   4 -14  -4   -1.52    0.97
  -4  14   4   -0.25    0.30
   4 -14  -3   26.72    3.04
  -4  14   3   25.39    1.98
   4 -14  -2    0.59    0.54
  -4  14   2    0.60    0.43
  -4  14   1   54.36    2.95
   4 -14  -1   50.60    4.22
  -4  14   0   18.46    1.69
   4 -14   0   19.19    2.64
  -4  14  -1   51.61    2.97
   4 -14   1   49.74    4.21
   4 -14   2   20.01    2.57
  -4  14  -2   18.90    1.83
  -4  14  -3    1.56    0.63
   4 -14   3    0.09    0.58
  -4  14  -4    5.42    1.06
   4 -14   4    3.91    1.12
  -4  14  -5    7.81    1.28
   4 -14   5   10.62    2.00
   4 -14   6    0.43    0.57
  -4  14  -6    0.26    0.53
   4 -14   7    2.60    1.18
  -4  14  -7    2.23    0.76
   4 -14   8    4.22    1.35
   4 -14   9    0.03    0.42
   4 -14  10    2.80    1.04
   4 -14  11    6.03    1.54
   4 -14  12    6.16    1.58
  -4  13  20    1.37    1.10
  -4  13  19    4.95    1.72
  -4  13  18   -0.42    0.99
  -4  13  17    1.29    1.20
  -4  13  16    7.18    2.17
   4 -13 -15    4.31    1.56
   4 -13 -15    1.67    0.79
  -4  13  15    3.44    1.49
   4 -13 -14   -0.67    0.86
   4 -13 -14    0.12    0.54
  -4  13  14   -0.21    0.74
   4 -13 -13    3.02    0.85
   4 -13 -13    4.78    1.44
   4 -13 -12    2.23    0.85
   4 -13 -12    1.17    0.59
   4 -13 -11    0.57    0.47
   4 -13 -11   -0.05    0.51
   4 -13 -10    1.36    0.61
   4 -13 -10    2.88    1.19
   4 -13  -9   18.51    1.84
   4 -13  -9   19.32    2.74
   4 -13  -8    7.09    1.68
   4 -13  -8    7.43    1.13
   4 -13  -7   -0.15    0.37
   4 -13  -7   -0.01    0.36
   4 -13  -6   35.89    3.53
  -4  13   6   36.22    2.59
  -4  13   5   15.01    1.61
   4 -13  -5   12.60    2.06
  -4  13   4    2.55    0.61
  -4  13   4    2.58    0.58
   4 -13  -4    1.44    0.47
   4 -13  -3    3.43    1.08
  -4  13   3    5.40    0.88
  -4  13   3    6.22    0.92
   4 -13  -2   21.59    2.65
  -4  13   2   21.16    1.81
  -4  13   2   22.15    1.73
   4 -13  -1    0.62    0.53
  -4  13   1    1.64    0.64
  -4  13   1    1.60    0.46
  -4  13   0    0.15    0.31
   4 -13   0   -0.29    0.65
  -4  13   0   -0.45    0.41
  -4  13  -1   48.24    2.94
  -4  13  -1   44.51    2.60
   4 -13   1   39.01    3.61
   4 -13   2   10.40    1.87
  -4  13  -2    8.19    1.23
  -4  13  -2    9.37    1.18
  -4  13  -3    0.01    0.21
   4 -13   3   -0.18    0.55
  -4  13  -4    5.22    0.99
   4 -13   4    3.82    1.13
  -4  13  -5    7.73    1.24
   4 -13   5    5.99    1.36
   4 -13   6   38.35    3.60
  -4  13  -6   42.94    3.04
  -4  13  -7    0.67    0.60
   4 -13   7    2.98    1.19
  -4  13  -8    2.29    0.83
   4 -13   8    2.00    1.02
  -4  13  -9    1.86    0.83
   4 -13   9    0.68    0.42
   4 -13  10   -0.70    0.73
  -4  13 -10   -0.36    0.38
   4 -13  11    0.76    0.79
  -4  13 -11    1.96    0.96
   4 -13  12    2.47    1.02
  -4  13 -12    2.00    0.78
   4 -13  13    4.79    1.41
   4 -13  14    0.44    0.45
  -4  12  21    0.97    0.70
  -4  12  20    2.93    1.49
  -4  12  19    5.94    1.77
   4 -12 -18   23.57    3.03
  -4  12  18   15.67    2.96
   4 -12 -17    3.21    1.08
  -4  12  17    0.88    0.77
   4 -12 -16    1.71    0.88
  -4  12  16    2.86    1.26
   4 -12 -15    3.46    1.15
  -4  12  15    4.65    1.61
   4 -12 -14    0.75    0.37
  -4  12  14   -0.64    0.53
   4 -12 -13    1.49    0.88
   4 -12 -13    1.62    0.71
  -4  12  13    1.95    1.07
   4 -12 -12    6.52    1.30
   4 -12 -12    8.46    1.89
  -4  12  11    0.70    0.54
   4 -12 -11    0.47    0.29
   4 -12 -11   -0.28    0.61
   4 -12 -10    0.47    0.50
   4 -12 -10    0.39    0.51
  -4  12  10    0.65    0.46
   4 -12  -9    1.94    0.66
   4 -12  -9    1.63    0.66
   4 -12  -8    0.15    0.25
   4 -12  -8   -0.61    0.68
  -4  12   7    1.19    0.37
   4 -12  -7    2.22    0.99
   4 -12  -7    2.10    0.60
   4 -12  -6   38.90    2.24
   4 -12  -6   33.57    3.33
  -4  12   6   38.57    2.58
  -4  12   5    1.18    0.51
   4 -12  -5    0.10    0.46
  -4  12   4    3.13    0.68
  -4  12   4    2.43    0.51
   4 -12  -4    2.31    0.87
  -4  12   3   20.19    1.59
   4 -12  -3   20.25    2.50
  -4  12   3   22.24    1.64
   4 -12  -2   57.27    4.26
  -4  12   2   61.97    2.95
  -4  12   2   62.26    2.84
  -4  12   1   13.62    1.27
  -4  12   1   11.44    1.23
   4 -12  -1   13.03    1.91
   4 -12   0    0.31    0.55
  -4  12   0   -0.14    0.27
  -4  12   0   -0.65    0.44
  -4  12  -1   28.00    2.09
  -4  12  -1   29.06    1.94
   4 -12   1   25.43    2.81
  -4  12  -2   91.39    4.14
  -4  12  -2   94.94    3.86
   4 -12   2  100.28    5.68
   4 -12   3    0.96    0.72
  -4  12  -3    0.61    0.44
  -4  12  -3    1.49    0.50
  -4  12  -4   70.55    3.50
   4 -12   4   72.56    4.80
  -4  12  -5    4.29    0.89
   4 -12   5    2.27    0.86
  -4  12  -6   17.09    1.99
   4 -12   6   17.25    2.38
  -4  12  -6   18.57    1.88
  -4  12  -7    2.69    0.84
  -4  12  -7    4.09    1.00
   4 -12   7    3.57    1.15
  -4  12  -8    0.63    0.56
   4 -12   8    0.14    0.48
  -4  12  -9    0.63    0.54
   4 -12   9    0.89    0.61
  -4  12 -10    0.85    0.62
   4 -12  10   -0.73    0.72
  -4  12 -11    6.95    1.44
   4 -12  11    7.13    1.55
  -4  12 -12    6.34    1.52
   4 -12  12    3.25    1.20
  -4  12 -13   29.60    3.19
   4 -12  13   30.72    3.34
   4 -12  14    7.28    1.72
  -4  12 -14    3.59    1.13
   4 -12  15    2.29    0.92
  -4  12 -15    0.42    0.58
  -4  12 -16    0.53    0.60
  -4  11  22   -0.43    0.74
  -4  11  21    0.48    1.11
   4 -11 -20    0.85    0.88
  -4  11  20    0.30    0.50
   4 -11 -19    0.01    0.42
  -4  11  19    1.29    1.14
   4 -11 -18    1.20    0.70
  -4  11  18    0.24    0.70
   4 -11 -17    1.09    0.76
  -4  11  17    1.71    1.22
   4 -11 -16    2.75    0.98
  -4  11  16    1.13    0.89
  -4  11  15    3.15    1.59
   4 -11 -15    3.71    1.01
   4 -11 -14    3.33    0.97
  -4  11  14    6.49    1.79
   4 -11 -13    0.54    0.48
  -4  11  13   -0.67    0.97
   4 -11 -12   40.19    3.11
  -4  11  12   44.84    3.38
  -4  11  12   38.33    4.30
  -4  11  11   11.25    1.57
   4 -11 -11    9.54    1.47
   4 -11 -11   11.16    1.96
  -4  11  10   39.25    2.94
   4 -11 -10   37.62    2.70
   4 -11 -10   41.20    3.83
   4 -11  -9   14.63    2.26
   4 -11  -9   14.58    1.57
  -4  11   8   40.48    2.76
   4 -11  -8   40.35    2.53
   4 -11  -8   39.30    3.57
  -4  11   7   28.01    2.18
   4 -11  -7   26.81    1.91
   4 -11  -7   31.19    3.19
  -4  11   6    0.11    0.22
   4 -11  -6    0.16    0.41
   4 -11  -6    0.15    0.28
  -4  11   5    3.54    0.75
   4 -11  -5    4.76    1.19
   4 -11  -5    3.62    0.64
  -4  11   4    1.21    0.44
   4 -11  -4    0.20    0.54
  -4  11   4    0.79    0.24
   4 -11  -3   18.22    2.34
  -4  11   3   21.10    1.54
  -4  11   3   22.04    1.53
  -4  11   2   12.79    1.21
  -4  11   2   13.37    1.18
   4 -11  -2   13.35    1.93
  -4  11   1   15.11    1.25
   4 -11  -1   11.75    1.77
  -4  11   1   13.30    1.21
  -4  11   0    3.43    0.66
   4 -11   0    1.75    0.82
  -4  11   0    1.85    0.44
  -4  11  -1   26.03    1.85
  -4  11  -1   24.22    1.66
   4 -11   1   23.29    2.62
  -4  11  -2    0.49    0.25
  -4  11  -2    0.19    0.24
   4 -11   2    0.67    0.64
  -4  11  -3   71.37    3.55
  -4  11  -3   68.93    3.15
   4 -11   3   71.43    4.62
  -4  11  -4   11.38    1.28
   4 -11   4   13.63    1.94
  -4  11  -4   11.92    1.47
  -4  11  -5    4.95    0.91
   4 -11   5    5.94    1.29
  -4  11  -6    4.96    0.97
   4 -11   6    3.70    1.07
  -4  11  -7    0.73    0.52
   4 -11   7    0.70    0.61
  -4  11  -7    1.18    0.52
  -4  11  -8   33.79    2.91
  -4  11  -8   28.87    2.53
   4 -11   8   32.11    3.14
   4 -11   9    0.11    0.38
  -4  11  -9    0.33    0.25
  -4  11  -9    0.20    0.48
  -4  11 -10    1.02    0.64
   4 -11  10    0.66    0.43
  -4  11 -11    0.77    0.43
   4 -11  11    2.09    0.93
  -4  11 -12   10.20    1.74
   4 -11  12   11.07    1.90
  -4  11 -13    5.64    1.47
   4 -11  13    8.58    1.76
  -4  11 -14   20.92    2.69
   4 -11  14   25.01    2.99
   4 -11  15    0.80    0.67
  -4  11 -15    0.48    0.58
  -4  11 -16    0.68    0.54
  -4  11 -17   -0.84    0.83
  -4  11 -18    0.81    0.77
  -4  11 -19    2.21    1.37
   4 -10 -22   -0.91    0.50
  -4  10  22   -1.22    1.14
  -4  10  21   -0.16    0.61
   4 -10 -21    0.53    0.95
   4 -10 -20    4.26    1.31
  -4  10  20    4.28    1.62
   4 -10 -19   -0.07    0.50
  -4  10  19    2.40    1.15
   4 -10 -18   -0.89    0.74
  -4  10  18    1.44    1.00
   4 -10 -17    1.00    0.78
  -4  10  17    1.17    0.81
   4 -10 -16    2.27    0.80
  -4  10  16    2.08    0.95
   4 -10 -15    3.43    1.04
  -4  10  15    0.76    0.62
   4 -10 -14   -0.77    0.67
  -4  10  14    0.54    0.56
   4 -10 -13    0.81    0.45
  -4  10  13    1.24    0.93
  -4  10  13    0.21    0.52
   4 -10 -12   26.11    2.45
  -4  10  12   22.27    2.36
  -4  10  12   28.22    3.48
  -4  10  11    6.94    1.28
   4 -10 -11    4.66    1.04
  -4  10  11    5.61    1.61
   4 -10 -10   24.05    2.13
   4 -10 -10   28.66    3.08
   4 -10  -9   24.54    2.83
   4 -10  -9   24.71    2.03
  -4  10   8   45.30    2.84
   4 -10  -8   44.99    2.62
   4 -10  -8   48.48    3.93
   4 -10  -7   68.65    3.10
  -4  10   7   67.71    3.38
   4 -10  -7   67.33    4.58
  -4  10   6    5.53    0.89
   4 -10  -6    4.39    1.19
   4 -10  -6    5.46    0.78
  -4  10   5   81.26    3.44
   4 -10  -5   83.10    4.94
   4 -10  -5   81.80    3.01
  -4  10   4    0.76    0.26
   4 -10  -4    0.79    0.75
  -4  10   3    0.22    0.16
  -4  10   3    0.24    0.18
  -4  10   2   81.18    2.97
  -4  10   2   81.28    2.91
   4 -10  -2   75.11    4.58
  -4  10   1    4.40    0.64
  -4  10   1    4.96    0.62
   4 -10  -1    4.49    1.12
  -4  10   0   13.36    1.08
  -4  10   0   12.61    1.13
   4 -10   0   11.47    1.67
   4 -10   1   -0.14    0.43
  -4  10  -1    0.17    0.19
  -4  10  -1    0.19    0.18
  -4  10  -2    6.38    0.89
  -4  10  -2    8.79    0.95
   4 -10   2    5.87    1.28
  -4  10  -3   18.01    1.61
  -4  10  -3   18.33    1.47
   4 -10   3   18.34    2.29
  -4  10  -4   20.35    1.82
  -4  10  -4   20.47    1.65
   4 -10   4   20.12    2.37
  -4  10  -5    1.78    0.58
  -4  10  -5    1.02    0.47
   4 -10   5    1.15    0.64
  -4  10  -6    0.73    0.34
   4 -10   6    1.19    0.60
  -4  10  -7   13.94    1.70
  -4  10  -7   12.77    1.51
   4 -10   7   13.61    1.93
  -4  10  -8    0.77    0.48
   4 -10   8    0.12    0.52
  -4  10  -9   21.35    2.14
   4 -10   9   18.93    2.35
   4 -10   9   19.45    1.98
   4 -10  10    2.83    0.75
   4 -10  10    2.04    0.70
  -4  10 -10    1.88    0.58
   4 -10  11    4.62    1.13
  -4  10 -11    3.42    0.92
   4 -10  11    6.70    1.32
  -4  10 -12   25.16    2.69
   4 -10  12   22.13    2.63
  -4  10 -13    4.77    1.38
   4 -10  13    5.05    1.29
  -4  10 -14   62.71    4.72
   4 -10  14   57.35    4.49
   4 -10  15    6.40    1.61
  -4  10 -15    1.99    0.91
  -4  10 -16    7.29    1.78
  -4  10 -17    0.60    0.63
  -4  10 -18    4.72    1.44
  -4  10 -19   -0.04    0.51
  -4  10 -20    6.80    2.13
   4  -9 -23   -0.39    0.65
  -4   9  22    2.30    1.11
   4  -9 -22    0.35    0.63
   4  -9 -21   -1.01    0.87
  -4   9  21    0.44    0.50
   4  -9 -20   -0.60    0.73
  -4   9  20   -0.63    0.63
  -4   9  19    1.96    1.18
   4  -9 -19    0.99    0.86
   4  -9 -18   18.69    2.67
  -4   9  18   16.58    2.74
   4  -9 -17    1.06    0.69
  -4   9  17    1.58    0.99
   4  -9 -16   -0.41    0.56
  -4   9  16    1.03    0.63
  -4   9  15    5.56    1.47
   4  -9 -15    5.52    1.23
   4  -9 -14    2.93    1.02
  -4   9  14    2.19    0.90
  -4   9  13   73.96    4.52
  -4   9  13   67.92    5.32
   4  -9 -13   75.60    4.45
  -4   9  12   35.08    2.90
[truncated: 2,161,977 more chars]
